# Supplementary material for: 1,4-Bis(4,5-dihydro-1H-imidazol-2-yl)benzene–4-amino­benzene­sulfonic acid–water (1/2/2)
Source: Acta Crystallogr Sect E Struct Rep Online. 2009 Aug 22;65(Pt 9):o2221–2. doi: 10.1107/S1600536809032504 (PMC2969902; doi:10.1107/S1600536809032504)
Supplement: Supplementary file 1 [file e-65-o2221-sup1.cif]

##############################################################################
###                                                                        ###
###        Electronic paper (Acta Crystallographica Section E)             ###
###                                                                        ###
##############################################################################
#                                                                            #
# This CIF contains the data in a paper accepted for publication in Acta     #
# Crystallographica Section E. It conforms to the requirements of Notes      #
# for Authors for Section E, and has been peer reviewed under the auspices   #
# of the IUCr Commission on Journals.                                        #
#                                                                            #
# Full details of the Crystallographic Information File format               #
# are given in the paper "The Crystallographic Information File (CIF):       #
# a New Standard Archive File for Crystallography" by S. R. Hall, F. H.      #
# Allen and I. D. Brown [Acta Cryst. (1991), A47, 655-685].                  #
#                                                                            #
# The current version of the core CIF dictionary is obtainable from          #
# ftp://ftp.iucr.org/pub/cif_core.dic. The current version number is 2.4.    #
#                                                                            #
# Software is freely available for graphical display of the structure(s) in  #
# this CIF.  For information consult the CIF home page http://www.iucr.org/  #
# cif/home.html                                                              #
#                                                                            #
# This file may be used for bona fide research purposes within the           #
# scientific community so long as proper attribution is given to the journal # 
# article from which it was obtained.                                        #
#                                                                            #
##############################################################################
                                             
data_global
_audit_creation_method     'form.cif (version 2.0)'
_journal_data_validation_number     ?
_journal_date_recd_electronic     2009-08-06
_journal_date_accepted     2009-08-16
_journal_name_full     'Acta Crystallographica, Section E'
_journal_year     2009
_journal_volume     65
_journal_issue      9
_journal_page_first     o2221
_journal_page_last     o2222
_journal_paper_category     QO
_journal_coeditor_code     HK2751
_publ_contact_author_name     'Wang, Xin'
_publ_contact_author_address
;     School of Chemical and Material Engineering,
      Nanjing University of Science and Technology,
      200 Xiaolingwei Road,
      Nanjing
      Jiangsu Province 210094
      People's Republic of China
;
_publ_contact_author_email     'liweijun947@163.com'
_publ_contact_author_phone     '0086-13382888962'
_publ_section_title
;
1,4-Bis(4,5-dihydro-1<i>H</i>-imidazol-2-yl)benzene--4-aminobenzenesulfonic
acid--water (1/2/2)
;
loop_
    _publ_author_name
    _publ_author_address
    'Shao-Ming Shang'
;     School of Chemical and Material Engineering,
      Nanjing University of Science and Technology,
      200 Xiaolingwei Road,
      Nanjing
      Jiangsu Province 210094
      People's Republic of China
;
    'Chun-Xia Ren'
;     School of Chemical and Material Engineering,
      Jiangnan University,
      1800 Lihu Road,
      Wuxi
      Jiangsu Province 214122
      People's Republic of China
;
    'Xin Wang'
;     School of Chemical and Material Engineering,
      Nanjing University of Science and Technology,
      200 Xiaolingwei Road,
      Nanjing
      Jiangsu Province 210094
      People's Republic of China
;
    'Lu-De Lu'
;     School of Chemical and Material Engineering,
      Nanjing University of Science and Technology,
      200 Xiaolingwei Road,
      Nanjing
      Jiangsu Province 210094
      People's Republic of China
;
    'Xu-Jie Yang'
;     School of Chemical and Material Engineering,
      Nanjing University of Science and Technology,
      200 Xiaolingwei Road,
      Nanjing
      Jiangsu Province 210094
      People's Republic of China
;
data_I
_audit_creation_method     SHELXL-97
_chemical_name_systematic
;
1,4-Bis(4,5-dihydro-1<i>H</i>-imidazol-2-yl)benzene--4-aminobenzenesulfonic
acid--water (1/2/2)
;
_chemical_name_common     ?
_chemical_formula_moiety     'C12 H14 N4, 2(C6 H7 N O3 S), 2(H2 O)'
_chemical_formula_sum     'C24 H32 N6 O8 S2'
_chemical_formula_iupac     'C12 H14 N4, 2C6 H7 N O3 S, 2H2 O'
_chemical_formula_weight     596.70
_chemical_melting_point     ?
_symmetry_cell_setting     orthorhombic
_symmetry_space_group_name_H-M     'P b c a'
_symmetry_space_group_name_Hall     '-P 2ac 2ab'
loop_
    _symmetry_equiv_pos_as_xyz
    'x, y, z'
    '-x+1/2, -y, z+1/2'
    '-x, y+1/2, -z+1/2'
    'x+1/2, -y+1/2, -z'
    '-x, -y, -z'
    'x-1/2, y, -z-1/2'
    'x, -y-1/2, z-1/2'
    '-x-1/2, y-1/2, z'
_cell_length_a     13.6306(11)
_cell_length_b     12.6980(10)
_cell_length_c     15.5907(13)
_cell_angle_alpha     90.00
_cell_angle_beta     90.00
_cell_angle_gamma     90.00
_cell_volume     2698.5(4)
_cell_formula_units_Z     4
_cell_measurement_reflns_used     3721
_cell_measurement_theta_min     2.55
_cell_measurement_theta_max     26.34
_cell_measurement_temperature     273(2)
_exptl_crystal_description     block
_exptl_crystal_colour     yellow
_exptl_crystal_size_max     0.15
_exptl_crystal_size_mid     0.12
_exptl_crystal_size_min     0.10
_exptl_crystal_density_diffrn     1.469
_exptl_crystal_density_meas     ?
_exptl_crystal_density_method     'not measured'
_exptl_crystal_F_000     1256
_exptl_absorpt_coefficient_mu     0.258
_exptl_absorpt_correction_type     'multi-scan'
_exptl_absorpt_process_details     '(SADABS; Bruker, 1998)'
_exptl_absorpt_correction_T_min     0.9624
_exptl_absorpt_correction_T_max     0.9747
_exptl_special_details
;
;
_diffrn_ambient_temperature     273(2)
_diffrn_radiation_type     MoK\a
_diffrn_radiation_wavelength     0.71073
_diffrn_radiation_source     'fine-focus sealed tube'
_diffrn_radiation_monochromator     graphite
_diffrn_measurement_device_type     'Bruker SMART CCD area-detector'
_diffrn_measurement_method     '\f and \w'
_diffrn_detector_area_resol_mean     ?
_diffrn_reflns_number     11859
_diffrn_reflns_av_R_equivalents     0.0359
_diffrn_reflns_av_sigmaI/netI     0.0278
_diffrn_reflns_theta_min     2.55
_diffrn_reflns_theta_max     25.05
_diffrn_reflns_theta_full     25.05
_diffrn_measured_fraction_theta_max     0.982
_diffrn_measured_fraction_theta_full     0.982
_diffrn_reflns_limit_h_min     -16
_diffrn_reflns_limit_h_max     15
_diffrn_reflns_limit_k_min     -15
_diffrn_reflns_limit_k_max     15
_diffrn_reflns_limit_l_min     -18
_diffrn_reflns_limit_l_max     14
_diffrn_standards_number     ?
_diffrn_standards_interval_count     ?
_diffrn_standards_interval_time     ?
_diffrn_standards_decay_%     ?
_refine_special_details
;
Refinement of <i>F</i>^2^ against ALL reflections. The weighted <i>R</i>-factor
<i>wR</i> and goodness of fit <i>S</i> are based on <i>F</i>^2^, conventional
<i>R</i>-factors <i>R</i> are based on <i>F</i>, with <i>F</i> set to zero for
negative <i>F</i>^2^. The threshold expression of <i>F</i>^2^ >
\s(<i>F</i>^2^) is used only for calculating <i>R</i>-factors(gt) <i>etc</i>.
and is not relevant to the choice of reflections for refinement.
<i>R</i>-factors based on <i>F</i>^2^ are statistically about twice as large
as those based on <i>F</i>, and <i>R</i>- factors based on ALL data will be
even larger.
;
_reflns_number_total     2346
_reflns_number_gt     1856
_reflns_threshold_expression     I>2\s(I)
_refine_ls_structure_factor_coef     Fsqd
_refine_ls_matrix_type     full
_refine_ls_R_factor_all     0.0592
_refine_ls_R_factor_gt     0.0454
_refine_ls_wR_factor_gt     0.1271
_refine_ls_wR_factor_ref     0.1397
_refine_ls_goodness_of_fit_ref     1.083
_refine_ls_restrained_S_all     1.083
_refine_ls_number_reflns     2346
_refine_ls_number_parameters     182
_refine_ls_number_restraints     0
_refine_ls_hydrogen_treatment     refall
_refine_ls_weighting_scheme     calc
_refine_ls_weighting_details
         'calc w=1/[\s^2^(Fo^2^)+(0.0724P)^2^+1.4974P] where P=(Fo^2^+2Fc^2^)/3'
_atom_sites_solution_hydrogens     geom
_atom_sites_solution_primary     direct
_atom_sites_solution_secondary     difmap
_refine_ls_shift/su_max     0.000
_refine_ls_shift/su_mean     0.000
_refine_diff_density_max     0.446
_refine_diff_density_min     -0.421
_refine_ls_extinction_method     'SHELXTL (Sheldrick, 2008)'
_refine_ls_extinction_coef     0.0010(5)
_refine_ls_extinction_expression
                                  'Fc^*^=kFc[1+0.001xFc^2^\l^3^/sin(2\q)]^-1/4^'
loop_
    _atom_type_symbol
    _atom_type_description
    _atom_type_scat_dispersion_real
    _atom_type_scat_dispersion_imag
    _atom_type_scat_source
    'C' 'C' 0.0033 0.0016
                         'International Tables Vol C Tables 4.2.6.8 and 6.1.1.4'
    'H' 'H' 0.0000 0.0000
                         'International Tables Vol C Tables 4.2.6.8 and 6.1.1.4'
    'N' 'N' 0.0061 0.0033
                         'International Tables Vol C Tables 4.2.6.8 and 6.1.1.4'
    'O' 'O' 0.0106 0.0060
                         'International Tables Vol C Tables 4.2.6.8 and 6.1.1.4'
    'S' 'S' 0.1246 0.1234
                         'International Tables Vol C Tables 4.2.6.8 and 6.1.1.4'
_computing_data_collection     'SMART (Bruker, 1998)'
_computing_cell_refinement     'SAINT (Bruker, 1998)'
_computing_data_reduction     'SAINT (Bruker, 1998)'
_computing_structure_solution     'SHELXTL (Sheldrick, 2008)'
_computing_structure_refinement     'SHELXTL (Sheldrick, 2008)'
_computing_molecular_graphics
                             'SHELXTL (Sheldrick, 2008) and PLATON (Spek, 2009)'
_computing_publication_material
                             'SHELXTL (Sheldrick, 2008) and PLATON (Spek, 2009)'
loop_
    _atom_site_type_symbol
    _atom_site_label
    _atom_site_fract_x
    _atom_site_fract_y
    _atom_site_fract_z
    _atom_site_U_iso_or_equiv
    _atom_site_adp_type
    _atom_site_calc_flag
    _atom_site_refinement_flags
    _atom_site_occupancy
    _atom_site_disorder_assembly
    _atom_site_disorder_group
    S S1 0.20619(5) 0.82812(5) 0.31074(4) 0.0423(3) Uani d . 1 . .
    O O1 0.29197(15) 0.8625(2) 0.26382(13) 0.0688(7) Uani d . 1 . .
    O O2 0.1875(2) 0.71668(16) 0.30647(13) 0.0681(7) Uani d . 1 . .
    O O3 0.12151(14) 0.88982(15) 0.28322(11) 0.0536(5) Uani d . 1 . .
    H H3A 0.0729 0.8714 0.3104 0.080 Uiso calc R 1 . .
    O O4 -0.06007(17) 0.8498(2) 0.36193(13) 0.0774(8) Uani d . 1 . .
    H H4A -0.0646 0.8028 0.4006 0.093 Uiso d R 1 . .
    H H4B -0.1105 0.8846 0.3470 0.093 Uiso d R 1 . .
    N N1 0.2770(2) 0.9242(2) 0.67696(14) 0.0615(8) Uani d . 1 . .
    H H1A 0.2775 0.8740 0.7140 0.074 Uiso calc R 1 . .
    H H1B 0.2884 0.9878 0.6930 0.074 Uiso calc R 1 . .
    N N2 0.51620(17) 0.7721(2) 0.34661(15) 0.0518(6) Uani d . 1 . .
    H H1 0.5368 0.8180 0.3103 0.062 Uiso calc R 1 . .
    N N3 0.46812(18) 0.70826(19) 0.46926(16) 0.0530(6) Uani d . 1 . .
    C C1 0.25816(19) 0.90302(19) 0.59303(15) 0.0384(6) Uani d . 1 . .
    C C2 0.2594(2) 0.98296(19) 0.53090(16) 0.0398(6) Uani d . 1 . .
    H H2 0.2705 1.0522 0.5476 0.048 Uiso calc R 1 . .
    C C3 0.24456(19) 0.96036(18) 0.44548(15) 0.0368(6) Uani d . 1 . .
    H H3 0.2470 1.0141 0.4050 0.044 Uiso calc R 1 . .
    C C4 0.22603(17) 0.85807(18) 0.41959(15) 0.0327(5) Uani d . 1 . .
    C C5 0.22330(18) 0.77832(18) 0.48013(15) 0.0362(6) Uani d . 1 . .
    H H5 0.2105 0.7095 0.4631 0.043 Uiso calc R 1 . .
    C C6 0.2394(2) 0.80063(19) 0.56551(15) 0.0392(6) Uani d . 1 . .
    H H6 0.2378 0.7463 0.6055 0.047 Uiso calc R 1 . .
    C C7 0.49343(18) 0.7937(2) 0.42682(17) 0.0441(7) Uani d . 1 . .
    C C8 0.4824(3) 0.6141(3) 0.4154(2) 0.0657(9) Uani d . 1 . .
    H H8A 0.4241 0.5703 0.4149 0.079 Uiso calc R 1 . .
    H H8B 0.5377 0.5726 0.4351 0.079 Uiso calc R 1 . .
    C C9 0.5021(3) 0.6610(3) 0.3270(2) 0.0604(8) Uani d . 1 . .
    H H9A 0.5604 0.6307 0.3013 0.073 Uiso calc R 1 . .
    H H9B 0.4468 0.6506 0.2889 0.073 Uiso calc R 1 . .
    C C10 0.49700(19) 0.8996(2) 0.46426(16) 0.0446(7) Uani d . 1 . .
    C C11 0.5064(2) 0.9132(2) 0.55335(17) 0.0513(7) Uani d . 1 . .
    H H11 0.5105 0.8546 0.5890 0.062 Uiso calc R 1 . .
    C C12 0.4905(2) 0.9878(2) 0.41216(17) 0.0514(7) Uani d . 1 . .
    H H12 0.4839 0.9796 0.3532 0.062 Uiso calc R 1 . .
loop_
    _atom_site_aniso_label
    _atom_site_aniso_U_11
    _atom_site_aniso_U_22
    _atom_site_aniso_U_33
    _atom_site_aniso_U_12
    _atom_site_aniso_U_13
    _atom_site_aniso_U_23
    S1 0.0514(5) 0.0491(4) 0.0264(4) -0.0001(3) 0.0007(3) -0.0023(3)
    O1 0.0604(14) 0.1066(17) 0.0396(12) -0.0006(13) 0.0178(10) 0.0025(11)
    O2 0.114(2) 0.0497(12) 0.0407(12) -0.0013(12) -0.0076(11) -0.0109(9)
    O3 0.0497(12) 0.0712(13) 0.0399(10) -0.0024(10) -0.0102(9) 0.0053(9)
    O4 0.0590(14) 0.128(2) 0.0449(13) 0.0017(14) -0.0103(10) 0.0270(13)
    N1 0.097(2) 0.0549(15) 0.0321(12) -0.0210(14) -0.0048(12) -0.0035(10)
    N2 0.0504(14) 0.0678(16) 0.0371(13) -0.0018(12) 0.0070(11) 0.0087(11)
    N3 0.0438(14) 0.0646(15) 0.0507(14) -0.0019(12) 0.0108(11) 0.0103(12)
    C1 0.0396(14) 0.0445(13) 0.0312(13) -0.0052(12) 0.0007(11) -0.0021(10)
    C2 0.0468(16) 0.0335(12) 0.0390(14) -0.0056(11) 0.0020(11) -0.0019(10)
    C3 0.0389(14) 0.0360(12) 0.0356(13) 0.0004(11) 0.0006(11) 0.0053(10)
    C4 0.0317(13) 0.0359(12) 0.0304(12) 0.0021(10) 0.0005(10) 0.0013(9)
    C5 0.0457(15) 0.0315(12) 0.0314(13) -0.0014(11) -0.0010(10) -0.0005(9)
    C6 0.0466(15) 0.0374(12) 0.0335(13) -0.0011(12) -0.0016(12) 0.0068(10)
    C7 0.0290(14) 0.0668(17) 0.0366(14) 0.0049(13) 0.0043(11) 0.0116(12)
    C8 0.063(2) 0.071(2) 0.063(2) -0.0182(17) 0.0129(16) 0.0054(16)
    C9 0.058(2) 0.072(2) 0.0507(18) -0.0093(16) 0.0045(15) -0.0012(15)
    C10 0.0330(14) 0.0646(17) 0.0361(14) 0.0076(13) 0.0063(11) 0.0110(12)
    C11 0.0509(17) 0.0654(18) 0.0377(15) 0.0104(14) 0.0065(12) 0.0146(13)
    C12 0.0494(17) 0.0729(19) 0.0318(14) 0.0101(15) 0.0042(12) 0.0094(13)
_geom_special_details
;
All e.s.d.'s (except the e.s.d. in the dihedral angle between two l.s. planes)
are estimated using the full covariance matrix. The cell e.s.d.'s are taken
into account individually in the estimation of e.s.d.'s in distances, angles
and torsion angles; correlations between e.s.d.'s in cell parameters are only
used when they are defined by crystal symmetry. An approximate (isotropic)
treatment of cell e.s.d.'s is used for estimating e.s.d.'s involving l.s.
planes.
;
loop_
    _geom_bond_atom_site_label_1
    _geom_bond_atom_site_label_2
    _geom_bond_site_symmetry_2
    _geom_bond_distance
    _geom_bond_publ_flag
    S1 O2 . 1.439(2) ?
    S1 O1 . 1.447(2) ?
    S1 O3 . 1.460(2) ?
    S1 C4 . 1.760(2) ?
    O3 H3A . 0.8200 ?
    O4 H4A . 0.8501 ?
    O4 H4B . 0.8501 ?
    N1 C1 . 1.360(3) ?
    N1 H1A . 0.8600 ?
    N1 H1B . 0.8600 ?
    N2 C7 . 1.317(3) ?
    N2 C9 . 1.455(4) ?
    N2 H1 . 0.8600 ?
    N3 C7 . 1.317(3) ?
    N3 C8 . 1.474(4) ?
    C1 C6 . 1.393(3) ?
    C1 C2 . 1.403(3) ?
    C2 C3 . 1.377(3) ?
    C2 H2 . 0.9300 ?
    C3 C4 . 1.383(3) ?
    C3 H3 . 0.9300 ?
    C4 C5 . 1.385(3) ?
    C5 C6 . 1.379(3) ?
    C5 H5 . 0.9300 ?
    C6 H6 . 0.9300 ?
    C7 C10 . 1.467(4) ?
    C8 C9 . 1.525(4) ?
    C8 H8A . 0.9700 ?
    C8 H8B . 0.9700 ?
    C9 H9A . 0.9700 ?
    C9 H9B . 0.9700 ?
    C10 C12 . 1.387(4) ?
    C10 C11 . 1.405(4) ?
    C11 C12 5_676 1.368(4) ?
    C11 H11 . 0.9300 ?
    C12 C11 5_676 1.368(4) ?
    C12 H12 . 0.9300 ?
loop_
    _geom_angle_atom_site_label_1
    _geom_angle_atom_site_label_2
    _geom_angle_atom_site_label_3
    _geom_angle_site_symmetry_1
    _geom_angle_site_symmetry_3
    _geom_angle
    _geom_angle_publ_flag
    O2 S1 O1 . . 114.61(15) ?
    O2 S1 O3 . . 111.99(14) ?
    O1 S1 O3 . . 109.17(13) ?
    O2 S1 C4 . . 106.51(12) ?
    O1 S1 C4 . . 107.34(13) ?
    O3 S1 C4 . . 106.79(11) ?
    S1 O3 H3A . . 109.5 ?
    H4A O4 H4B . . 120.0 ?
    C1 N1 H1A . . 120.0 ?
    C1 N1 H1B . . 120.0 ?
    H1A N1 H1B . . 120.0 ?
    C7 N2 C9 . . 111.7(2) ?
    C7 N2 H1 . . 124.2 ?
    C9 N2 H1 . . 124.2 ?
    C7 N3 C8 . . 110.3(2) ?
    N1 C1 C6 . . 121.0(2) ?
    N1 C1 C2 . . 121.2(2) ?
    C6 C1 C2 . . 117.7(2) ?
    C3 C2 C1 . . 121.0(2) ?
    C3 C2 H2 . . 119.5 ?
    C1 C2 H2 . . 119.5 ?
    C2 C3 C4 . . 120.3(2) ?
    C2 C3 H3 . . 119.8 ?
    C4 C3 H3 . . 119.8 ?
    C3 C4 C5 . . 119.5(2) ?
    C3 C4 S1 . . 120.81(18) ?
    C5 C4 S1 . . 119.67(18) ?
    C6 C5 C4 . . 120.2(2) ?
    C6 C5 H5 . . 119.9 ?
    C4 C5 H5 . . 119.9 ?
    C5 C6 C1 . . 121.2(2) ?
    C5 C6 H6 . . 119.4 ?
    C1 C6 H6 . . 119.4 ?
    N3 C7 N2 . . 111.6(3) ?
    N3 C7 C10 . . 124.3(2) ?
    N2 C7 C10 . . 124.1(2) ?
    N3 C8 C9 . . 102.8(3) ?
    N3 C8 H8A . . 111.2 ?
    C9 C8 H8A . . 111.2 ?
    N3 C8 H8B . . 111.2 ?
    C9 C8 H8B . . 111.2 ?
    H8A C8 H8B . . 109.1 ?
    N2 C9 C8 . . 102.3(2) ?
    N2 C9 H9A . . 111.3 ?
    C8 C9 H9A . . 111.3 ?
    N2 C9 H9B . . 111.3 ?
    C8 C9 H9B . . 111.3 ?
    H9A C9 H9B . . 109.2 ?
    C12 C10 C11 . . 119.0(3) ?
    C12 C10 C7 . . 120.4(2) ?
    C11 C10 C7 . . 120.6(2) ?
    C12 C11 C10 5_676 . 120.3(3) ?
    C12 C11 H11 5_676 . 119.9 ?
    C10 C11 H11 . . 119.9 ?
    C11 C12 C10 5_676 . 120.7(3) ?
    C11 C12 H12 5_676 . 119.7 ?
    C10 C12 H12 . . 119.7 ?
loop_
    _geom_hbond_atom_site_label_D
    _geom_hbond_atom_site_label_H
    _geom_hbond_atom_site_label_A
    _geom_hbond_site_symmetry_A
    _geom_hbond_distance_DH
    _geom_hbond_distance_HA
    _geom_hbond_distance_DA
    _geom_hbond_angle_DHA
    O3 H3A O4 . 0.82 2.00 2.809(3) 167.8
    N1 H1A O2 7_576 0.86 2.22 2.960(3) 144.9
    N1 H1B O3 2_575 0.86 2.43 3.200(3) 149.5
    N1 H1B O1 2_575 0.86 2.46 3.170(4) 141.0
    N2 H1 O3 6_656 0.86 2.07 2.897(3) 160.8
    O4 H4A N3 4_466 0.85 2.08 2.760(3) 136.3
    O4 H4B O1 6_556 0.85 2.20 2.817(3) 129.6
