# Supplementary material for: 1,4-Bis(4,5-dihydro-1H-imidazol-2-yl)benzene–4-amino­benzene­sulfonic acid–water (1/2/2)
Source: Acta Crystallogr Sect E Struct Rep Online. 2009 Aug 22;65(Pt 9):o2221–2. doi: 10.1107/S1600536809032504 (PMC2969902; doi:10.1107/S1600536809032504)
Supplement: Supplementary file 2 [file e-65-o2221-Isup2.hkl]

# 
# h,k,l, Fc-squared, Fo-squared, sigma(Fo-squared) and status flag 
# 
data_I
_shelx_title ' 080105oc in Pbca' 
_shelx_refln_list_code          4 
_shelx_F_calc_maximum      516.79 
_exptl_crystal_F_000      1256.00 
_reflns_d_resolution_high  0.8393 
 
loop_ 
 _symmetry_equiv_pos_as_xyz 
 'x, y, z' 
 '-x+1/2, -y, z+1/2' 
 '-x, y+1/2, -z+1/2' 
 'x+1/2, -y+1/2, -z' 
 '-x, -y, -z' 
 'x-1/2, y, -z-1/2' 
 'x, -y-1/2, z-1/2' 
 '-x-1/2, y-1/2, z' 
 
_cell_length_a    13.6306 
_cell_length_b    12.6980 
_cell_length_c    15.5907 
_cell_angle_alpha  90.000 
_cell_angle_beta   90.000 
_cell_angle_gamma  90.000 
 
_shelx_F_squared_multiplier     1.000 
 
loop_ 
 _refln_index_h 
 _refln_index_k 
 _refln_index_l 
 _refln_F_squared_calc 
 _refln_F_squared_meas 
 _refln_F_squared_sigma 
 _refln_observed_status 
   2   0   0     6748.65     7068.73     98.30 o 
   4   0   0   267070.72   263848.50  11095.76 o 
   6   0   0      278.44      292.47     12.91 o 
   8   0   0    10636.80    11337.13    192.45 o 
  10   0   0     3844.56     4090.84    115.09 o 
  12   0   0        0.94       -1.70      6.33 o 
   2   1   0     5785.27     5115.87     53.41 o 
   4   1   0    29673.75    31325.74    448.06 o 
   6   1   0      623.21      462.53      6.72 o 
   8   1   0     4431.53     4662.15     73.06 o 
  10   1   0      852.29      836.58     19.29 o 
  12   1   0       15.56        6.09      5.60 o 
  14   1   0       12.34       12.42      7.55 o 
   2   2   0      323.85      370.60      8.80 o 
   4   2   0     1373.17     1423.54     19.27 o 
   6   2   0     3184.01     3179.22     47.43 o 
   8   2   0     3339.61     3240.89     52.08 o 
  10   2   0     1186.21     1174.06     41.58 o 
   2   3   0     1544.90     1415.96     20.54 o 
   4   3   0     8044.22     7669.98     88.63 o 
   6   3   0     9740.63     9708.79     95.17 o 
   8   3   0     1272.96     1260.14     22.35 o 
  10   3   0       61.58       59.82      5.32 o 
  12   3   0       82.45       96.67     19.97 o 
   0   4   0    10798.21    10127.82    218.65 o 
   2   4   0      301.56      316.07      9.44 o 
   4   4   0      651.07      560.88     12.38 o 
   6   4   0       54.26       47.27      9.79 o 
   8   4   0      160.08      119.49      7.57 o 
  10   4   0      791.12      993.24     47.50 o 
  12   4   0      563.92      539.91     38.24 o 
   2   5   0        0.45        5.38      2.53 o 
   4   5   0     1897.00     2111.09     31.11 o 
   6   5   0        0.96        1.68      2.69 o 
   8   5   0      979.68     1065.16     27.17 o 
  10   5   0      294.77      322.19     19.23 o 
  12   5   0        3.33       -3.17     11.93 o 
   0   6   0     1616.51     1650.48     34.20 o 
   2   6   0     2307.21     2218.73     31.51 o 
   4   6   0      626.76      556.60     16.00 o 
   6   6   0      214.20      250.73     10.21 o 
   8   6   0     1743.49     1689.64     37.27 o 
  10   6   0      188.80      203.30     17.65 o 
  12   6   0      442.31      481.44     38.23 o 
  14   6   0      124.66      129.54     27.27 o 
   2   7   0        6.97        2.35      2.97 o 
   4   7   0     3532.57     3451.87     55.99 o 
   6   7   0     2842.68     2858.75     66.45 o 
   8   7   0     1163.31     1344.12     41.34 o 
  10   7   0       26.48       29.51     11.27 o 
  12   7   0        6.99        6.09     13.64 o 
  14   7   0        8.69        5.60     18.51 o 
   0   8   0       16.48        5.85      6.07 o 
   2   8   0     1191.73     1246.55     23.37 o 
   4   8   0      270.57      254.05     10.60 o 
   6   8   0        6.57        9.07      5.47 o 
   8   8   0      338.96      410.83     42.61 o 
  10   8   0       54.97       31.36     32.63 o 
  12   8   0       32.41       55.03     20.21 o 
   2   9   0      119.76      134.02      7.81 o 
   4   9   0      109.00       67.84      9.91 o 
   6   9   0       65.36       51.92     11.10 o 
   8   9   0       16.22       16.80     15.10 o 
  10   9   0       27.29       26.75     11.44 o 
  12   9   0       12.44       -8.04     16.31 o 
   0  10   0     1280.30     1299.35     36.10 o 
   2  10   0      365.76      398.75     14.00 o 
   4  10   0      345.57      369.68     17.28 o 
   6  10   0      252.75      270.00     20.88 o 
   8  10   0      764.56      834.63     50.90 o 
  10  10   0       22.17       25.64     24.11 o 
  12  10   0      163.63      153.16     30.20 o 
   2  11   0        0.04       -3.36      5.28 o 
   4  11   0        0.05       -8.43      5.62 o 
   6  11   0      610.27      568.29     29.08 o 
   8  11   0       26.33        4.38     12.66 o 
  10  11   0      139.92      151.78     20.23 o 
   0  12   0        4.73       -1.82      7.13 o 
   2  12   0       20.96       34.43      7.05 o 
   4  12   0       11.31        0.80      5.71 o 
   6  12   0       67.23       62.70     13.90 o 
   8  12   0       86.20       88.88     22.89 o 
   2  13   0       26.26       19.81      7.48 o 
   4  13   0        0.59        5.06      6.14 o 
   6  13   0       20.18       23.40     11.33 o 
   8  13   0        4.95       -3.65     13.39 o 
   0  14   0        1.33        5.83      8.28 o 
   2  14   0       11.81        5.93      5.84 o 
   4  14   0       17.95       10.66      6.36 o 
   6  14   0        0.21      -10.18      6.79 o 
   2  15   0        4.25        0.67      6.09 o 
   1   1   1      996.96      987.82      8.33 o 
   2   1   1     2504.20     2079.11     18.55 o 
   3   1   1     3790.72     3792.78     32.62 o 
   4   1   1     2718.23     2395.98     19.28 o 
   5   1   1     3618.52     3448.46     25.67 o 
   6   1   1        0.43       16.90      1.60 o 
   7   1   1     2701.34     2963.60     23.68 o 
   8   1   1     1214.61     1100.03     12.96 o 
   9   1   1      764.06      743.07     11.25 o 
  10   1   1      905.07      927.54     24.68 o 
  11   1   1      628.14      632.30     18.39 o 
  12   1   1       24.32       16.47      4.48 o 
  13   1   1      256.14      213.86     10.76 o 
  14   1   1        4.56        3.17      6.82 o 
  15   1   1       58.77       28.73      9.50 o 
   0   2   1    17070.27    16764.26    273.05 o 
   1   2   1    23518.07    22956.09    231.95 o 
   2   2   1     4231.04     4087.94     37.02 o 
   3   2   1    30378.70    31305.69    224.29 o 
   4   2   1     1989.07     1812.19     17.59 o 
   5   2   1      928.04      858.98      8.37 o 
   6   2   1      390.02      311.67      4.99 o 
   7   2   1     4542.73     4829.97     33.30 o 
   8   2   1     1103.23     1081.99     13.29 o 
   9   2   1       22.22       30.51      3.74 o 
  10   2   1     1026.17     1175.46     18.02 o 
  11   2   1        5.02       -2.31      7.66 o 
  12   2   1     1811.28     1736.89     88.44 o 
  13   2   1        6.11        3.90      7.55 o 
   1   3   1     8437.88     8698.35     87.23 o 
   2   3   1      328.32      199.52      4.19 o 
   3   3   1        1.17        9.21      1.48 o 
   4   3   1      838.27      816.09     10.17 o 
   5   3   1     2450.44     2588.24     22.79 o 
   6   3   1      181.82      151.46      4.93 o 
   7   3   1     2563.18     2681.13     25.87 o 
   8   3   1      231.35      255.30      7.06 o 
   9   3   1      448.48      505.26     12.29 o 
  10   3   1      907.04     1029.18     23.37 o 
  11   3   1      790.35      798.33     19.69 o 
  12   3   1      132.50      142.27      9.67 o 
  13   3   1       11.20       13.62      6.99 o 
   0   4   1    10438.87     9954.23    128.52 o 
   1   4   1       19.27       46.46      2.94 o 
   2   4   1     3700.18     3636.57     34.06 o 
   3   4   1     1358.47     1480.07     15.86 o 
   4   4   1     4538.81     4428.58     36.39 o 
   5   4   1      812.25      868.10     11.25 o 
   6   4   1      274.24      301.54      6.02 o 
   7   4   1       67.42       59.57      4.25 o 
   8   4   1      713.76      633.18     12.26 o 
   9   4   1      645.22      646.89     14.64 o 
  10   4   1      625.28      724.30     30.06 o 
  11   4   1      229.43      265.26     18.88 o 
  12   4   1      460.89      558.21     27.34 o 
  13   4   1      166.55      177.90     12.78 o 
  14   4   1      329.27      320.72     35.31 o 
   1   5   1        1.59       17.54      2.00 o 
   2   5   1      873.70      947.91     11.19 o 
   3   5   1      122.29      114.86      5.20 o 
   4   5   1       39.14       15.54      2.66 o 
   5   5   1      751.29      802.89     11.22 o 
   6   5   1     1366.84     1456.05     16.99 o 
   7   5   1      892.36      950.52     15.10 o 
   8   5   1       63.43       87.11      5.80 o 
   9   5   1      142.64      164.27      8.57 o 
  10   5   1       11.59        3.33      6.01 o 
  11   5   1      231.03      287.13     20.83 o 
  12   5   1       10.23       10.19     10.00 o 
  13   5   1        9.38       -2.87     10.39 o 
  14   5   1       32.73        6.82     16.80 o 
   0   6   1     2091.92     2140.45     26.86 o 
   1   6   1      898.00      959.35     10.93 o 
   2   6   1     3786.46     4151.67     38.58 o 
   3   6   1     1679.61     1789.22     19.41 o 
   4   6   1     1382.70     1318.30     15.00 o 
   5   6   1      837.66      891.42     12.33 o 
   6   6   1      379.05      399.12      8.88 o 
   7   6   1      794.83      942.35     15.83 o 
   8   6   1      177.32      185.46      8.59 o 
   9   6   1      100.81       90.96      7.40 o 
  10   6   1       21.89       12.79      6.14 o 
  11   6   1      188.79      171.68     17.73 o 
  12   6   1      154.99      116.96     16.43 o 
  13   6   1       28.20       14.04     11.77 o 
  14   6   1        6.28       27.03     20.21 o 
   1   7   1      649.85      697.07      9.60 o 
   2   7   1       34.97       29.42      3.05 o 
   3   7   1       39.67       44.15      3.59 o 
   4   7   1      809.97      887.26     13.15 o 
   5   7   1      417.44      429.64      9.55 o 
   6   7   1       35.39       40.00      5.53 o 
   7   7   1       58.14       66.88      5.90 o 
   8   7   1       29.32        7.20      4.40 o 
   9   7   1       82.70       87.35      8.75 o 
  10   7   1       12.87       16.91      6.79 o 
  11   7   1      175.00      182.89     20.94 o 
  12   7   1        0.89       -9.64     20.21 o 
  13   7   1       42.70       38.37     13.40 o 
  14   7   1        2.07      -18.99     17.05 o 
   0   8   1     4165.39     4225.20     53.22 o 
   1   8   1      224.54      244.05      6.38 o 
   2   8   1     5787.88     6116.54     48.74 o 
   3   8   1       23.97       40.10      3.86 o 
   4   8   1      974.13      971.74     14.66 o 
   5   8   1       84.47       88.63      4.98 o 
   6   8   1      193.03      233.27     12.27 o 
   7   8   1      264.50      292.00     10.74 o 
   8   8   1      911.84      827.43     23.66 o 
   9   8   1       37.31       69.24     11.05 o 
  10   8   1       28.93       16.03      7.34 o 
  11   8   1      118.66      127.15     14.01 o 
  12   8   1      149.75      108.30     17.56 o 
  13   8   1       27.84       35.63     14.42 o 
   1   9   1      381.72      385.06      8.93 o 
   2   9   1      151.91      150.02      6.25 o 
   3   9   1       29.52       27.72      4.29 o 
   4   9   1     2303.32     2310.97     28.56 o 
   5   9   1      743.50      755.12     14.83 o 
   6   9   1     1356.37     1428.32     26.95 o 
   7   9   1       23.20       21.07      6.59 o 
   8   9   1      510.98      468.06     26.52 o 
   9   9   1      164.01      164.75     15.00 o 
  10   9   1        7.89       11.65      6.61 o 
  11   9   1      167.86      149.35     15.75 o 
  12   9   1        0.74        1.99     11.28 o 
  13   9   1       66.77       40.29     15.03 o 
   0  10   1       39.06       36.97      6.47 o 
   1  10   1       45.25       36.28      4.55 o 
   2  10   1      963.69     1012.97     21.16 o 
   3  10   1      156.31      164.02      7.78 o 
   4  10   1       15.56       13.14      5.07 o 
   5  10   1      134.44      131.25      9.93 o 
   6  10   1        7.28       13.98      6.57 o 
   7  10   1      406.45      451.21     20.96 o 
   8  10   1      825.58      898.85     37.87 o 
   9  10   1      150.42      203.13     17.15 o 
  10  10   1       85.64      101.48     13.74 o 
  11  10   1       89.97      101.03     14.40 o 
  12  10   1      156.68      147.80     33.97 o 
   1  11   1      102.22       99.13      6.33 o 
   2  11   1      377.25      381.86     10.18 o 
   3  11   1       81.72       97.69      6.29 o 
   4  11   1      711.97      660.16     14.32 o 
   5  11   1      109.34      100.49      9.26 o 
   6  11   1      357.61      391.57     17.97 o 
   7  11   1        3.42        1.00      6.89 o 
   8  11   1      204.62      248.15     23.48 o 
   9  11   1      178.80      229.96     22.87 o 
  10  11   1        0.01        3.34      8.29 o 
  11  11   1       47.21       42.02     10.37 o 
   0  12   1       38.47       31.92      6.97 o 
   1  12   1       83.46       85.18      6.32 o 
   2  12   1        4.63        5.36      3.92 o 
   3  12   1       10.41        1.73      3.90 o 
   4  12   1       81.84       82.27      6.35 o 
   5  12   1       53.45       58.91      6.94 o 
   6  12   1       46.74       35.24      8.36 o 
   7  12   1        8.57       13.66      8.51 o 
   8  12   1       18.39       13.91     16.31 o 
   9  12   1       52.90       44.20     13.52 o 
   1  13   1       25.43       17.54      4.79 o 
   2  13   1        8.82        4.80      3.84 o 
   3  13   1       30.48       37.87      5.33 o 
   4  13   1       16.05       21.92      5.02 o 
   5  13   1        1.69       -3.45      5.14 o 
   6  13   1       40.72       33.86      7.18 o 
   7  13   1       36.12       38.16     10.63 o 
   8  13   1       22.65       -1.26     10.06 o 
   0  14   1       21.66       21.93      6.75 o 
   1  14   1       81.89      105.33      7.39 o 
   2  14   1        5.19        2.79      4.12 o 
   3  14   1       41.54       65.02      8.44 o 
   4  14   1        6.91       14.91      4.55 o 
   5  14   1       29.71       33.70      6.60 o 
   6  14   1        1.12       -3.85      5.44 o 
   1  15   1        1.45        4.86      5.14 o 
   1   0   2     3790.77     4029.10    131.38 o 
   2   0   2    13233.48    13912.70    216.81 o 
   3   0   2      944.79      992.29     38.75 o 
   4   0   2    35357.59    34858.91    437.51 o 
   5   0   2     2788.30     2846.38     37.92 o 
   6   0   2      476.03      426.45     11.16 o 
   7   0   2     1919.67     2053.47     53.06 o 
   8   0   2    10615.38    10422.90    178.89 o 
   9   0   2      511.61      433.99     24.48 o 
  10   0   2     2329.13     2398.78     42.46 o 
  11   0   2     3405.89     3628.31     62.34 o 
  12   0   2     3775.89     3592.24    159.07 o 
  13   0   2       64.20       50.92      7.70 o 
  14   0   2      154.81      132.22     13.88 o 
  15   0   2      331.13      259.11     18.99 o 
   1   1   2     2786.68     2905.05     38.96 o 
   2   1   2     4969.02     4737.87     49.17 o 
   3   1   2    40851.12    39324.73    297.67 o 
   4   1   2      657.32      750.38     10.02 o 
   5   1   2      206.17      172.60      4.23 o 
   6   1   2       66.85       67.16      2.89 o 
   7   1   2    13331.42    13246.79    111.35 o 
   8   1   2     1649.59     1747.55     22.42 o 
   9   1   2       48.11       38.47      5.01 o 
  10   1   2       55.52       62.63      5.04 o 
  11   1   2      806.45      764.53     18.20 o 
  12   1   2     1106.17     1113.85     32.09 o 
  13   1   2       81.39       84.97      5.92 o 
  14   1   2      107.40      116.20     11.44 o 
  15   1   2        7.69        7.55      8.04 o 
  16   1   2      186.89      171.91     16.32 o 
   0   2   2     7810.90     7471.55    125.47 o 
   1   2   2     5250.35     5333.87     51.00 o 
   2   2   2     1371.73     1596.46     13.20 o 
   3   2   2     5449.23     5509.14     39.01 o 
   4   2   2     1711.03     1534.52     13.74 o 
   5   2   2      562.33      496.44      7.07 o 
   6   2   2      360.81      374.22      5.53 o 
   7   2   2       90.53       77.20      3.28 o 
   8   2   2        3.20        4.84      2.08 o 
   9   2   2     1144.45     1109.14     15.29 o 
  10   2   2      267.83      281.23     10.49 o 
  11   2   2      167.86      167.87     10.71 o 
  12   2   2      125.43      116.87      8.23 o 
  13   2   2      295.18      285.65     20.46 o 
   1   3   2     2721.15     2659.85     20.13 o 
   2   3   2       61.81       73.61      2.32 o 
   3   3   2      572.00      745.97      8.55 o 
   4   3   2      616.26      495.26      6.06 o 
   5   3   2      182.91      212.47      4.07 o 
   6   3   2     4202.81     4202.28     29.85 o 
   7   3   2        3.80        3.11      1.95 o 
   8   3   2      140.40      174.82      5.59 o 
   9   3   2      762.66      782.18     12.93 o 
  10   3   2       14.75       20.42      4.94 o 
  11   3   2      255.06      205.11     13.39 o 
  12   3   2      110.78      101.57      8.92 o 
  13   3   2      134.54      133.93     12.91 o 
   0   4   2    17295.10    17463.33    218.22 o 
   1   4   2       45.86       45.94      3.21 o 
   2   4   2     7884.43     8035.29     55.58 o 
   3   4   2      208.48      247.53      4.68 o 
   4   4   2      344.90      386.99      5.95 o 
   5   4   2      133.20      163.29      3.94 o 
   6   4   2     2281.05     2296.27     20.77 o 
   7   4   2        9.18       13.27      4.30 o 
   8   4   2       44.67       51.75      4.31 o 
   9   4   2        2.94        9.16      3.18 o 
  10   4   2        1.62        0.59      4.76 o 
  11   4   2      594.72      666.92     28.17 o 
  12   4   2      468.95      451.98     37.99 o 
  13   4   2       12.03        6.80      5.05 o 
  14   4   2        2.08      -24.11     16.07 o 
   1   5   2     1911.86     1941.19     17.05 o 
   2   5   2       69.45       48.64      2.49 o 
   3   5   2        0.08       -0.34      1.23 o 
   4   5   2      191.36      199.28      4.50 o 
   5   5   2      158.59      186.22      4.63 o 
   6   5   2        7.47        3.18      1.68 o 
   7   5   2      904.19      930.32     13.05 o 
   8   5   2      258.53      265.97     14.84 o 
   9   5   2       25.86       39.97      5.48 o 
  10   5   2       82.25       92.24      9.49 o 
  11   5   2       78.16       63.98     10.52 o 
  12   5   2        0.10        4.45      8.66 o 
  13   5   2        8.65       -8.28     13.88 o 
  14   5   2       20.73       27.19     13.03 o 
  15   5   2       33.59       57.46     26.30 o 
   0   6   2     2337.46     2320.23     28.73 o 
   1   6   2     4021.74     4284.39     34.74 o 
   2   6   2       99.19      156.84      4.69 o 
   3   6   2     4899.28     5150.46     39.56 o 
   4   6   2     1543.44     1472.13     14.53 o 
   5   6   2      474.16      583.43      8.90 o 
   6   6   2      725.12      705.53     10.92 o 
   7   6   2        1.00        3.20      2.54 o 
   8   6   2      335.24      308.62     10.55 o 
   9   6   2       54.02       50.19      8.53 o 
  10   6   2     1022.42     1034.90     30.01 o 
  11   6   2      396.08      467.57     31.00 o 
  12   6   2       81.95       75.91     16.07 o 
  13   6   2       40.69       56.98     21.92 o 
  14   6   2      297.12      290.03     37.50 o 
   1   7   2       18.46       18.60      2.31 o 
   2   7   2        1.01        0.32      1.71 o 
   3   7   2      187.67      213.77      7.81 o 
   4   7   2     1353.43     1237.92     14.31 o 
   5   7   2      757.93      705.50     10.50 o 
   6   7   2     1930.73     2007.28     23.83 o 
   7   7   2      620.25      675.79     15.41 o 
   8   7   2      427.41      398.23     12.27 o 
   9   7   2        1.87       -6.57      5.04 o 
  10   7   2        1.38       15.08      7.98 o 
  11   7   2        0.00       -0.07      7.52 o 
  12   7   2        0.16       -2.26      9.60 o 
  13   7   2       42.48       48.70     22.65 o 
  14   7   2       21.00       42.61     20.94 o 
   0   8   2       45.62       25.55      6.96 o 
   1   8   2       22.66       18.55      2.70 o 
   2   8   2      593.59      461.22      8.53 o 
   3   8   2        4.32        3.79      2.53 o 
   4   8   2      450.69      358.86      8.02 o 
   5   8   2        4.43        6.53      3.90 o 
   6   8   2        0.01        3.50      4.18 o 
   7   8   2      175.70      180.53     20.56 o 
   8   8   2       76.59      106.25     10.15 o 
   9   8   2      170.45      171.49     14.94 o 
  10   8   2       79.66       80.59     10.35 o 
  11   8   2       38.98       34.68      9.92 o 
  12   8   2        5.62       19.41     11.10 o 
  13   8   2       19.99       -1.35     12.18 o 
   1   9   2       15.69        7.52      3.20 o 
   2   9   2      115.07      102.84      5.57 o 
   3   9   2       33.65       31.74      4.00 o 
   4   9   2      101.74       92.61      8.76 o 
   5   9   2      156.50      164.97      7.92 o 
   6   9   2      151.20      142.03      9.73 o 
   7   9   2       12.54        8.66      6.17 o 
   8   9   2       24.28       31.26      7.60 o 
   9   9   2        1.94        2.92      6.82 o 
  10   9   2        2.36       -0.68      8.62 o 
  11   9   2       58.26       45.73     14.76 o 
  12   9   2        1.45      -11.68     11.32 o 
   0  10   2     1067.97     1059.06     39.27 o 
   1  10   2      522.52      519.04     11.17 o 
   2  10   2      297.39      274.54      8.01 o 
   3  10   2     1299.80     1338.58     20.24 o 
   4  10   2     1493.10     1526.71     22.85 o 
   5  10   2      211.64      256.76     10.86 o 
   6  10   2      152.26      156.53     12.17 o 
   7  10   2      490.79      499.50     22.02 o 
   8  10   2      145.94      178.07     19.27 o 
   9  10   2       10.92        9.66      8.18 o 
  10  10   2       65.59       64.08     11.28 o 
  11  10   2      118.05       92.97     14.35 o 
  12  10   2       77.88       55.96     12.85 o 
   1  11   2      229.95      244.15      8.65 o 
   2  11   2       57.00       54.65      5.37 o 
   3  11   2       60.11       49.23      5.51 o 
   4  11   2      182.74      197.05      8.92 o 
   5  11   2      462.02      508.35     16.67 o 
   6  11   2       14.38       14.25     13.21 o 
   7  11   2       30.30       45.80     12.34 o 
   8  11   2      154.32      209.80     29.22 o 
   9  11   2       93.41       96.72     14.06 o 
  10  11   2       50.22       23.23     13.86 o 
  11  11   2        0.02       -3.56      9.24 o 
   0  12   2      753.95      688.38     28.93 o 
   1  12   2        4.92        1.30      3.91 o 
   2  12   2      331.41      351.03     10.45 o 
   3  12   2        2.33        7.12      4.01 o 
   4  12   2      483.65      445.84     12.79 o 
   5  12   2       42.55       24.19      6.04 o 
   6  12   2       51.74       41.22      8.51 o 
   7  12   2       16.34       24.33      8.64 o 
   8  12   2        1.87       -4.29      8.77 o 
   9  12   2      133.06      156.65     17.52 o 
   1  13   2        8.20        6.82      3.89 o 
   2  13   2       73.27       87.22      6.63 o 
   3  13   2       42.87       42.08      5.31 o 
   4  13   2      336.67      313.50     11.23 o 
   5  13   2       57.36       66.72      8.26 o 
   6  13   2      210.27      210.96     16.46 o 
   7  13   2       63.43       66.54      9.14 o 
   8  13   2      394.52      370.65     30.05 o 
   0  14   2      119.83      131.49     11.34 o 
   1  14   2       27.67       32.83      5.98 o 
   2  14   2       24.01       24.80      4.91 o 
   3  14   2        6.18        3.89      4.27 o 
   4  14   2        5.92        6.96      4.80 o 
   5  14   2        2.28       -2.04      5.01 o 
   1  15   2        0.68        9.41      4.78 o 
   1   1   3     7854.43     7603.21    117.90 o 
   2   1   3      738.42      526.54     10.21 o 
   3   1   3     1055.05     1168.67     15.27 o 
   4   1   3     2051.08     2138.74     23.06 o 
   5   1   3        6.53       36.15      2.37 o 
   6   1   3     1100.13     1252.89     13.39 o 
   7   1   3      138.82      176.31      5.54 o 
   8   1   3      536.01      560.95     11.66 o 
   9   1   3      282.90      340.01      9.51 o 
  10   1   3       24.46       27.32      4.51 o 
  11   1   3       96.13      123.34      7.78 o 
  12   1   3      259.40      220.84     10.70 o 
  13   1   3        6.28        6.71      3.79 o 
  14   1   3      124.85      103.57      8.48 o 
  15   1   3      226.10      203.80     21.06 o 
   0   2   3    11896.85    12415.28    155.18 o 
   1   2   3     7833.27     7370.04     58.35 o 
   2   2   3     2158.51     2183.24     24.55 o 
   3   2   3     3814.43     3852.16     30.17 o 
   4   2   3      132.10       74.56      2.65 o 
   5   2   3      215.35      259.74      5.28 o 
   6   2   3       31.39       17.96      2.02 o 
   7   2   3        0.31       -0.68      1.71 o 
   8   2   3      215.22      219.71      6.36 o 
   9   2   3      423.66      399.33      9.40 o 
  10   2   3      186.17      202.65      9.15 o 
  11   2   3     1776.65     1896.97     42.65 o 
  12   2   3      423.18      407.62     13.94 o 
  13   2   3      240.80      248.55     12.12 o 
  14   2   3       55.19       50.65     12.18 o 
   1   3   3     4931.31     4714.65     35.36 o 
   2   3   3      254.24      128.54      3.01 o 
   3   3   3        7.39        1.11      1.08 o 
   4   3   3      233.34      264.20      6.13 o 
   5   3   3      639.48      622.47      8.34 o 
   6   3   3      523.82      624.79      8.78 o 
   7   3   3      739.59      622.28      9.99 o 
   8   3   3      169.82      136.99      5.28 o 
   9   3   3      362.77      473.80     10.10 o 
  10   3   3       90.22       97.62      7.04 o 
  11   3   3       58.44       68.94      8.47 o 
  12   3   3       39.32       34.54      7.57 o 
  13   3   3        7.69        6.64      6.33 o 
   0   4   3       92.35       67.75      3.85 o 
   1   4   3       25.74       78.38      2.76 o 
   2   4   3     4928.60     4628.40     33.57 o 
   3   4   3      570.84      496.45      7.00 o 
   4   4   3      238.84      179.38      4.19 o 
   5   4   3       11.96        5.06      1.59 o 
   6   4   3      388.86      439.81      7.88 o 
   7   4   3      156.27      192.33      6.08 o 
   8   4   3      265.06      259.32      7.16 o 
   9   4   3      276.86      260.18      9.60 o 
  10   4   3       17.47       15.26      5.32 o 
  11   4   3      408.80      429.79     19.57 o 
  12   4   3      193.21      194.49     18.46 o 
  13   4   3       88.20      104.95     24.35 o 
   1   5   3     5131.45     5855.36     41.05 o 
   2   5   3      262.25      266.46      4.95 o 
   3   5   3     2544.42     2976.58     23.88 o 
   4   5   3      273.91      284.17      5.39 o 
   5   5   3        3.56        8.14      1.99 o 
   6   5   3     1189.28     1207.49     13.60 o 
   7   5   3     2373.85     2461.98     25.75 o 
   8   5   3      210.87      200.44      8.05 o 
   9   5   3        0.08       -4.37      3.28 o 
  10   5   3       32.95       55.42      8.46 o 
  11   5   3       36.81       60.40      9.84 o 
  12   5   3        6.11       11.69     14.12 o 
  13   5   3        3.92       -4.14     13.88 o 
  14   5   3       88.90       67.21     24.59 o 
  15   5   3       32.36       35.79     25.08 o 
   0   6   3     3175.63     3235.67     33.59 o 
   1   6   3     2861.08     3189.70     26.73 o 
   2   6   3       38.27       46.23      2.51 o 
   3   6   3     1194.87     1567.64     15.28 o 
   4   6   3       85.53       97.69      4.29 o 
   5   6   3        2.99        2.39      1.78 o 
   6   6   3      737.84      789.16     10.92 o 
   7   6   3      421.17      514.27     13.74 o 
   8   6   3      442.48      472.86     18.12 o 
   9   6   3       46.51       81.57      9.35 o 
  10   6   3      299.09      324.32     15.43 o 
  11   6   3       19.26       16.39      8.42 o 
  12   6   3       21.91       29.71     17.53 o 
  13   6   3       41.65       54.54     20.70 o 
  14   6   3        3.63      -21.67     16.07 o 
   1   7   3     2986.45     3257.32     37.29 o 
   2   7   3       77.77       70.57      3.18 o 
   3   7   3      166.44      171.81      5.23 o 
   4   7   3      249.96      256.26      6.54 o 
   5   7   3     2052.79     2181.53     21.41 o 
   6   7   3       38.02       47.38      4.44 o 
   7   7   3      806.66      811.99     17.65 o 
   8   7   3      213.10      245.19     18.70 o 
   9   7   3      138.67      162.63     14.89 o 
  10   7   3      149.66      177.35     14.98 o 
  11   7   3      194.49      183.19     19.73 o 
  12   7   3       40.35       32.39     19.24 o 
  13   7   3        1.76        0.49     17.53 o 
  14   7   3       76.02       85.47     27.52 o 
   0   8   3      401.74      417.76     12.56 o 
   1   8   3      709.74      649.40     11.95 o 
   2   8   3       83.08       66.32      4.50 o 
   3   8   3      813.62      841.28     12.80 o 
   4   8   3      149.53      137.17      6.72 o 
   5   8   3      133.82      122.47      6.63 o 
   6   8   3      599.19      596.67     16.09 o 
   7   8   3      440.61      515.95     16.12 o 
   8   8   3      693.59      685.66     21.13 o 
   9   8   3      515.51      514.98     22.21 o 
  10   8   3      525.47      534.45     42.74 o 
  11   8   3      424.43      385.89     21.53 o 
  12   8   3       83.56       79.91     13.28 o 
  13   8   3       62.51       48.70     23.13 o 
   1   9   3      837.90      835.26     13.38 o 
   2   9   3       55.63       56.50      4.62 o 
   3   9   3      356.74      373.24      9.18 o 
   4   9   3      222.62      229.46      8.84 o 
   5   9   3     2968.57     2791.13     36.66 o 
   6   9   3      904.33      824.27     20.10 o 
   7   9   3      843.10      834.38     23.86 o 
   8   9   3       32.07       38.37      8.38 o 
   9   9   3      128.94      143.58     14.89 o 
  10   9   3        3.62       -1.92      7.44 o 
  11   9   3        5.37       -5.32     12.27 o 
  12   9   3        0.03       -0.81      8.84 o 
   0  10   3      752.33      720.40     28.26 o 
   1  10   3     3920.90     3834.66     37.46 o 
   2  10   3      138.16      130.04      6.13 o 
   3  10   3     2446.88     2408.24     27.57 o 
   4  10   3      469.60      504.56     13.75 o 
   5  10   3      492.04      538.28     19.20 o 
   6  10   3       17.48       24.71      9.03 o 
   7  10   3        2.63        2.00      7.05 o 
   8  10   3        0.01        6.24      6.49 o 
   9  10   3       61.20       54.71     11.22 o 
  10  10   3       72.63       70.97     13.63 o 
  11  10   3      142.00      147.16     17.08 o 
   1  11   3      488.41      469.71     11.28 o 
   2  11   3      217.04      221.89      8.45 o 
   3  11   3       88.49       87.69      6.75 o 
   4  11   3      334.47      323.56     10.64 o 
   5  11   3     1204.44     1159.52     21.50 o 
   6  11   3      438.46      448.15     40.56 o 
   7  11   3       72.87       76.71     13.37 o 
   8  11   3      148.99      185.26     25.12 o 
   9  11   3      333.36      331.50     25.62 o 
  10  11   3      147.79      157.90     17.13 o 
   0  12   3      904.77      911.66     23.24 o 
   1  12   3       99.91      104.24      6.79 o 
   2  12   3      631.64      508.28     12.27 o 
   3  12   3        2.01       10.73      4.22 o 
   4  12   3      211.53      188.81      9.11 o 
   5  12   3       12.42        7.73      4.83 o 
   6  12   3      239.94      219.18     18.42 o 
   7  12   3       61.62       41.93     10.26 o 
   8  12   3       77.11       87.23     11.58 o 
   9  12   3       56.85       54.99     16.63 o 
   1  13   3        8.54        0.13      3.85 o 
   2  13   3       14.80       14.81      4.35 o 
   3  13   3       31.28       24.42      4.74 o 
   4  13   3       28.22       22.51      5.26 o 
   5  13   3       16.78        7.35      5.90 o 
   6  13   3        1.79        5.08      7.24 o 
   7  13   3        6.52        4.07      6.43 o 
   0  14   3        3.74       -0.08      5.66 o 
   1  14   3        5.33        8.94      4.64 o 
   2  14   3       42.91       30.22      8.52 o 
   3  14   3        7.11       16.88      4.69 o 
   4  14   3       11.40        4.38      4.78 o 
   5  14   3       10.90       10.78      5.75 o 
   2   0   4    16426.46    14816.30    330.00 o 
   3   0   4     7050.63     8189.50    134.86 o 
   4   0   4      919.46      947.82     25.32 o 
   5   0   4     6744.88     7455.95    128.60 o 
   6   0   4        8.06       11.53      2.76 o 
   7   0   4      862.10      867.19     41.17 o 
   8   0   4       12.35        6.57      8.52 o 
   9   0   4     4640.50     4607.83     81.93 o 
  10   0   4      207.60      178.38     10.96 o 
  11   0   4       32.62       32.72      5.63 o 
  12   0   4      468.59      454.20     16.40 o 
  13   0   4      995.70      945.83     26.03 o 
  14   0   4        0.55        1.46      7.31 o 
  15   0   4      300.80      279.80     19.97 o 
   1   1   4     6584.74     6688.51     73.99 o 
   2   1   4     1248.29     1011.26     16.49 o 
   3   1   4     6156.73     5500.41     61.52 o 
   4   1   4      253.04      196.21      5.55 o 
   5   1   4     3646.72     3448.20     34.00 o 
   6   1   4      413.98      491.70     12.99 o 
   7   1   4     1288.75     1074.61     16.77 o 
   8   1   4      244.31      245.03      7.73 o 
   9   1   4      160.21      183.91      8.45 o 
  10   1   4      106.63      142.56      9.55 o 
  11   1   4        1.44       20.30      8.57 o 
  12   1   4      218.88      222.76     10.64 o 
  13   1   4      326.33      322.36     15.22 o 
  14   1   4       39.82       38.93      8.76 o 
  15   1   4      198.78      201.54     12.05 o 
   0   2   4       16.41       58.89      5.75 o 
   1   2   4    11596.60    11595.21     93.32 o 
   2   2   4      815.21      679.16      9.62 o 
   3   2   4     8546.70     9110.27     64.41 o 
   4   2   4        9.44       11.22      1.84 o 
   5   2   4       31.37       15.61      1.69 o 
   6   2   4       12.84        6.69      1.80 o 
   7   2   4        9.31        5.84      1.92 o 
   8   2   4      220.08      242.74      7.23 o 
   9   2   4      975.02      877.67     14.69 o 
  10   2   4       18.90       19.13      4.92 o 
  11   2   4       15.34       30.94      9.50 o 
  12   2   4      164.68      165.10     15.73 o 
  13   2   4       53.52       51.49      9.01 o 
  14   2   4        0.00       -7.79      8.28 o 
  15   2   4        2.21       -2.68      9.25 o 
   1   3   4      300.07      253.44      5.37 o 
   2   3   4      923.55     1017.84     11.56 o 
   3   3   4      231.35      289.97      4.95 o 
   4   3   4     3237.48     3618.68     27.94 o 
   5   3   4     1320.41     1233.33     13.61 o 
   6   3   4       87.49       56.67      3.36 o 
   7   3   4      300.42      320.79      7.25 o 
   8   3   4      915.92      938.38     14.35 o 
   9   3   4       77.69       83.92      5.47 o 
  10   3   4      140.24      123.40      8.46 o 
  11   3   4        0.33        2.38      5.01 o 
  12   3   4      100.30      105.80     12.05 o 
  13   3   4       36.03       22.53      6.20 o 
   0   4   4       27.83       40.95      3.44 o 
   1   4   4      274.08      194.89      4.28 o 
   2   4   4     1255.24     1347.74     12.01 o 
   3   4   4      126.11       98.96      2.92 o 
   4   4   4      484.31      526.95     10.01 o 
   5   4   4       19.44       33.15      2.58 o 
   6   4   4     2500.68     2680.99     24.95 o 
   7   4   4       28.68       34.65      3.48 o 
   8   4   4      211.43      231.69      7.46 o 
   9   4   4        0.02       -1.84      3.11 o 
  10   4   4     1083.68     1073.11     29.44 o 
  11   4   4      327.28      359.50     14.65 o 
  12   4   4       14.05       10.85     11.32 o 
  13   4   4       18.08       11.20     18.75 o 
   1   5   4       41.27       38.58      2.60 o 
   2   5   4       44.12       53.29      2.16 o 
   3   5   4      240.42      227.79      4.90 o 
   4   5   4     2895.09     3095.58     25.63 o 
   5   5   4       70.48       63.58      3.36 o 
   6   5   4      190.23      225.34      6.72 o 
   7   5   4      341.90      313.90      9.27 o 
   8   5   4      627.92      602.62     14.49 o 
   9   5   4       71.49      114.44     11.81 o 
  10   5   4       85.08      104.84      9.70 o 
  11   5   4       18.98       11.51     11.67 o 
  12   5   4       10.69       -3.66      8.06 o 
  13   5   4       81.81       78.16     23.13 o 
  14   5   4       23.42       20.70     20.94 o 
   0   6   4      141.96      194.45      7.34 o 
   1   6   4     3247.77     3040.11     27.28 o 
   2   6   4     1900.79     2081.10     19.03 o 
   3   6   4     2858.75     2912.18     24.27 o 
   4   6   4      109.36      109.60      3.92 o 
   5   6   4      383.38      362.83      7.45 o 
   6   6   4      199.06      224.37      6.80 o 
   7   6   4      254.38      291.88      9.51 o 
   8   6   4        0.00       -1.88      3.88 o 
   9   6   4      499.21      526.20     17.98 o 
  10   6   4       63.44       74.37      9.23 o 
  11   6   4      679.90      782.39     75.74 o 
  12   6   4        0.12        6.93      9.92 o 
  13   6   4      130.93      156.82     30.20 o 
  14   6   4       84.73       89.85     26.30 o 
   1   7   4        0.29       -2.20      2.52 o 
   2   7   4      146.06      148.71      4.97 o 
   3   7   4      634.80      638.33      9.23 o 
   4   7   4       27.56       32.45      3.00 o 
   5   7   4     2050.48     2057.77     27.14 o 
   6   7   4       71.24       60.47      6.28 o 
   7   7   4     1659.79     1634.11     27.00 o 
   8   7   4       29.96       43.68      6.63 o 
   9   7   4       77.76       92.59      9.81 o 
  10   7   4       83.67      112.98     16.53 o 
  11   7   4       21.59       27.39     10.36 o 
  12   7   4       17.69       21.30     11.75 o 
  13   7   4       14.70       70.61     25.32 o 
   0   8   4       25.30        9.03      4.25 o 
   1   8   4      491.70      528.19     10.92 o 
   2   8   4      655.81      681.18     13.11 o 
   3   8   4      534.38      541.14     12.02 o 
   4   8   4       93.87       90.91      8.20 o 
   5   8   4       69.08       87.02      6.70 o 
   6   8   4       66.98       60.12      7.26 o 
   7   8   4      219.72      232.57     13.50 o 
   8   8   4        5.82       13.98      6.36 o 
   9   8   4      177.72      197.16     18.00 o 
  10   8   4        1.65       -4.92     31.66 o 
  11   8   4      210.55      210.43     17.47 o 
  12   8   4        1.97        2.32     10.94 o 
  13   8   4       45.53       51.38     24.84 o 
   1   9   4      305.94      281.90      8.16 o 
   2   9   4        5.81       -1.45      3.08 o 
   3   9   4      341.06      311.29      8.64 o 
   4   9   4      352.65      372.53      9.29 o 
   5   9   4     1145.59     1059.24     20.41 o 
   6   9   4       46.85       44.26      8.10 o 
   7   9   4      486.87      570.57     19.92 o 
   8   9   4      200.70      198.32     14.52 o 
   9   9   4      469.42      436.19     18.79 o 
  10   9   4       46.91       68.75     15.18 o 
  11   9   4      101.04      144.74     19.94 o 
  12   9   4       19.98        5.70     11.87 o 
   0  10   4      152.87      174.86     10.51 o 
   1  10   4      906.44      819.44     14.31 o 
   2  10   4      144.87      130.54      6.72 o 
   3  10   4      567.11      480.09     11.51 o 
   4  10   4        0.00       -2.18      3.60 o 
   5  10   4      237.96      210.97      9.14 o 
   6  10   4        2.14        5.73      8.29 o 
   7  10   4      812.64      783.41     24.50 o 
   8  10   4        5.95        9.60      6.53 o 
   9  10   4      188.51      172.61     22.22 o 
  10  10   4        0.00        1.92     10.06 o 
  11  10   4      283.31      259.66     26.35 o 
   1  11   4      553.45      516.94     11.97 o 
   2  11   4        9.91       17.31      4.20 o 
   3  11   4      779.69      740.12     15.47 o 
   4  11   4        7.45        9.23      4.23 o 
   5  11   4        3.49        4.36      4.63 o 
   6  11   4       16.99       17.22      6.04 o 
   7  11   4      906.91      864.30     26.87 o 
   8  11   4        2.32        4.85      6.78 o 
   9  11   4       11.38       12.69     18.26 o 
  10  11   4       14.64       16.83     12.52 o 
   0  12   4      107.55      110.86     10.08 o 
   1  12   4      344.65      337.22     10.54 o 
   2  12   4       31.37       52.14      6.49 o 
   3  12   4      225.83      205.49      8.61 o 
   4  12   4       13.70        4.89      4.89 o 
   5  12   4      198.81      181.44      9.84 o 
   6  12   4       12.70       13.89      6.57 o 
   7  12   4        2.73       -3.87      6.38 o 
   8  12   4        1.17        5.92      7.41 o 
   9  12   4        0.05       -9.14      8.00 o 
   1  13   4        0.75        8.86      5.15 o 
   2  13   4        3.14        5.37      3.90 o 
   3  13   4      231.97      213.34      9.29 o 
   4  13   4        3.61        0.50      4.19 o 
   5  13   4      134.28      137.61     10.53 o 
   6  13   4        1.50       14.58      6.64 o 
   7  13   4      220.69      246.76     19.39 o 
   0  14   4        0.39        5.36      6.19 o 
   1  14   4      246.93      215.96     12.02 o 
   2  14   4       21.27       23.43      4.95 o 
   3  14   4       71.51       52.88      6.00 o 
   4  14   4        7.36       15.82      5.17 o 
   5  14   4       44.13       31.31      6.80 o 
   1   1   5     1070.93     1177.06     36.56 o 
   2   1   5      349.94      355.98      7.15 o 
   3   1   5       43.46       57.11      3.30 o 
   4   1   5     1685.02     1859.50     24.55 o 
   5   1   5       18.53       20.10      2.99 o 
   6   1   5      413.37      369.06     11.48 o 
   7   1   5      605.01      608.77     13.05 o 
   8   1   5       33.26       30.68      4.50 o 
   9   1   5      274.78      327.60     11.16 o 
  10   1   5        0.21        1.83      4.30 o 
  11   1   5       43.63       51.16      7.61 o 
  12   1   5      218.84      230.64     11.22 o 
  13   1   5       79.66       90.50      6.91 o 
  14   1   5        2.06       -6.65      4.74 o 
  15   1   5       74.13       46.77      7.83 o 
   0   2   5      111.22      152.54      5.52 o 
   1   2   5     6248.73     5609.69     44.61 o 
   2   2   5     5692.94     6308.02     49.26 o 
   3   2   5      367.47      318.09      8.43 o 
   4   2   5        4.78       -1.68      1.44 o 
   5   2   5       37.89       77.02      3.11 o 
   6   2   5      131.44      115.34      5.27 o 
   7   2   5      288.28      289.50      8.70 o 
   8   2   5      948.62      883.62     16.06 o 
   9   2   5     1172.46     1202.30     23.36 o 
  10   2   5      389.95      346.72     13.40 o 
  11   2   5     1577.30     1630.10     69.92 o 
  12   2   5        9.66       -3.93      6.57 o 
  13   2   5      630.40      611.17     21.34 o 
  14   2   5       80.92       47.97     12.42 o 
  15   2   5       39.89       28.49     12.66 o 
   1   3   5      264.32      359.18      5.25 o 
   2   3   5      193.35      198.89      3.51 o 
   3   3   5     1079.44      873.93      9.36 o 
   4   3   5     4539.02     4715.21     33.66 o 
   5   3   5      808.84      699.64      9.86 o 
   6   3   5      320.58      370.31      7.25 o 
   7   3   5      540.39      477.21      9.13 o 
   8   3   5      885.92      855.16     13.86 o 
   9   3   5      791.54      830.36     16.77 o 
  10   3   5       97.00      124.37      8.78 o 
  11   3   5       33.02       18.52      6.66 o 
  12   3   5       10.02        2.87      6.61 o 
  13   3   5       88.91       86.44     16.07 o 
  14   3   5       12.18       19.72     10.96 o 
   0   4   5     3984.72     4299.89     42.25 o 
   1   4   5      269.74      148.24      3.14 o 
   2   4   5     1004.83     1049.57      9.83 o 
   3   4   5     1110.77     1203.88     11.27 o 
   4   4   5      466.31      459.05      6.41 o 
   5   4   5       37.94       17.27      2.22 o 
   6   4   5     1141.21     1116.59     14.02 o 
   7   4   5       17.60       19.41      3.09 o 
   8   4   5       61.11       60.11      5.17 o 
   9   4   5      893.21      894.83     16.05 o 
  10   4   5      298.56      270.85     11.76 o 
  11   4   5      148.24      142.64     12.13 o 
  12   4   5      114.48      108.66     12.07 o 
   1   5   5     2113.27     2766.48     24.85 o 
   2   5   5       20.82       17.81      1.78 o 
   3   5   5     2375.81     2720.80     21.77 o 
   4   5   5        0.12        2.93      1.69 o 
   5   5   5     6084.68     6181.24     43.56 o 
   6   5   5      309.01      271.70      7.56 o 
   7   5   5       42.58       43.14      4.25 o 
   8   5   5        6.03        9.03      3.95 o 
   9   5   5      727.23      795.47     18.70 o 
  10   5   5       13.75        9.13      5.68 o 
  11   5   5       94.25       73.58     11.36 o 
  12   5   5       12.28        5.61      7.92 o 
  13   5   5       30.79       25.08     18.51 o 
  14   5   5        1.43       -5.36     19.24 o 
   0   6   5     1156.00     1309.77     27.97 o 
   1   6   5       56.70       38.91      2.96 o 
   2   6   5        0.61       -2.12      1.41 o 
   3   6   5     2365.90     2641.27     21.32 o 
   4   6   5      135.49      131.27      4.41 o 
   5   6   5      138.15      122.04      4.90 o 
   6   6   5       48.47       44.52      4.82 o 
   7   6   5      848.37      817.91     17.67 o 
   8   6   5       22.56       20.46      5.44 o 
   9   6   5       71.98       88.52      9.60 o 
  10   6   5       28.32       25.46      7.31 o 
  11   6   5      187.19      158.59     15.59 o 
  12   6   5      145.22      163.56     33.39 o 
  13   6   5       99.21      100.57     27.27 o 
  14   6   5        0.56       24.35     20.94 o 
   1   7   5       58.95       44.11      3.59 o 
   2   7   5       12.98       17.49      2.95 o 
   3   7   5      276.74      298.96      7.07 o 
   4   7   5      298.40      315.56      9.84 o 
   5   7   5      127.92      148.82      6.80 o 
   6   7   5       11.56        3.26      3.92 o 
   7   7   5       32.15       62.86      7.45 o 
   8   7   5        8.40       -5.21      4.34 o 
   9   7   5        3.64        4.61      5.97 o 
  10   7   5       62.48       68.66     11.18 o 
  11   7   5      210.74      278.75     44.32 o 
  12   7   5       13.82        1.57     10.99 o 
  13   7   5       26.59       36.28     22.65 o 
   0   8   5       87.50       73.38      6.74 o 
   1   8   5     1341.94     1343.84     18.79 o 
   2   8   5      181.33      187.16      7.14 o 
   3   8   5      680.44      681.14     11.91 o 
   4   8   5      666.36      715.73     12.08 o 
   5   8   5      106.14      156.04      9.04 o 
   6   8   5       14.47       19.59      6.16 o 
   7   8   5      258.19      258.70     12.84 o 
   8   8   5      328.92      324.41     15.96 o 
   9   8   5      120.15      123.17     17.32 o 
  10   8   5       41.32       38.17     11.92 o 
  11   8   5        7.00        5.22     10.15 o 
  12   8   5       68.27       78.23     17.12 o 
  13   8   5        0.78        1.22     19.24 o 
   1   9   5       32.82       27.37      4.20 o 
   2   9   5      147.01      122.67      6.60 o 
   3   9   5      461.66      450.57     10.24 o 
   4   9   5      284.86      268.44      8.32 o 
   5   9   5     1369.37     1347.93     19.70 o 
   6   9   5       32.62       36.01      7.55 o 
   7   9   5      293.21      248.30     14.85 o 
   8   9   5      119.52      130.16     12.10 o 
   9   9   5        0.18        4.59      6.60 o 
  10   9   5       31.52       14.27     11.23 o 
  11   9   5      104.86       98.46     18.40 o 
  12   9   5        8.43        7.44     12.69 o 
   0  10   5      155.64      163.94     10.42 o 
   1  10   5      755.37      693.85     13.24 o 
   2  10   5      401.11      397.30     10.40 o 
   3  10   5      387.93      391.97     10.96 o 
   4  10   5        0.08       -0.44      3.72 o 
   5  10   5        0.01       -1.63      4.13 o 
   6  10   5       13.09       10.79      4.88 o 
   7  10   5      323.35      348.82     17.94 o 
   8  10   5       13.37        9.84      6.86 o 
   9  10   5      309.57      323.98     18.14 o 
  10  10   5       31.63       65.17     18.26 o 
  11  10   5      232.51      277.05     27.89 o 
   1  11   5       68.56       70.50      5.85 o 
   2  11   5       53.99       44.58      5.14 o 
   3  11   5      399.17      406.44     11.77 o 
   4  11   5      102.35      106.34      8.65 o 
   5  11   5      335.67      310.48     16.95 o 
   6  11   5      175.23      173.61     11.71 o 
   7  11   5      204.28      224.88     15.95 o 
   8  11   5      107.26      101.16     11.79 o 
   9  11   5       44.28       42.77      9.98 o 
  10  11   5       47.73       19.02     14.98 o 
   0  12   5      206.54      195.59     12.27 o 
   1  12   5       74.34       68.59      6.94 o 
   2  12   5      838.63      697.98     14.51 o 
   3  12   5        0.04        3.73      3.93 o 
   4  12   5      193.25      215.14     13.10 o 
   5  12   5       35.73       37.26      6.44 o 
   6  12   5      208.90      190.24     14.03 o 
   7  12   5       16.80       23.69      6.27 o 
   8  12   5        5.15        1.57      7.43 o 
   1  13   5        3.10       11.77      4.25 o 
   2  13   5        4.97        5.69      4.01 o 
   3  13   5       55.49       42.62      5.70 o 
   4  13   5        2.73       -0.80      4.19 o 
   5  13   5       23.86       29.60      7.42 o 
   6  13   5        0.01       -0.72      5.86 o 
   7  13   5        2.79        9.79      6.29 o 
   0  14   5       33.15       32.81      7.82 o 
   1  14   5      164.65      163.96      9.36 o 
   2  14   5        3.43        7.88      4.38 o 
   3  14   5      142.02      140.60      9.19 o 
   4  14   5       10.38       14.15      5.31 o 
   1   0   6    24334.09    23611.12    453.55 o 
   2   0   6        4.30       50.00     11.20 o 
   3   0   6      386.52      302.29      9.23 o 
   4   0   6      605.56      675.79     13.09 o 
   5   0   6     1026.45      939.34     19.71 o 
   6   0   6      472.82      493.59     15.44 o 
   7   0   6     1956.04     1995.14     39.78 o 
   8   0   6     3699.72     3617.16     64.55 o 
   9   0   6      242.26      256.67     13.88 o 
  10   0   6      384.63      449.78     19.00 o 
  11   0   6     1887.18     1784.14     38.16 o 
  12   0   6      737.10      753.74     43.96 o 
  13   0   6      248.29      223.79     16.56 o 
  14   0   6       43.37       31.17      9.50 o 
  15   0   6       41.83       28.00     10.47 o 
   1   1   6      288.27      268.72      9.44 o 
   2   1   6     1327.83     1028.18     14.93 o 
   3   1   6    12498.86    12532.25    118.35 o 
   4   1   6     3024.14     3365.03     33.92 o 
   5   1   6     1741.35     1527.17     22.96 o 
   6   1   6     3271.53     3145.13     52.91 o 
   7   1   6      654.03      620.12     17.03 o 
   8   1   6      145.03      117.85      8.44 o 
   9   1   6     1136.09     1100.68     24.72 o 
  10   1   6      151.40      179.25      7.31 o 
  11   1   6       10.82       10.23      4.00 o 
  12   1   6      393.33      411.25     11.30 o 
  13   1   6       77.75       90.01     10.71 o 
  14   1   6        0.48        6.66      6.45 o 
  15   1   6       22.27       10.10      6.52 o 
   0   2   6     9301.11    10294.96    109.63 o 
   1   2   6     8027.26     8560.12     65.74 o 
   2   2   6     1273.47     1612.80     16.51 o 
   3   2   6      672.71      827.17     10.29 o 
   4   2   6     1551.11     1560.65     16.56 o 
   5   2   6     1255.12     1252.60     16.73 o 
   6   2   6     1209.72     1180.42     15.56 o 
   7   2   6     1748.37     1686.75     24.03 o 
   8   2   6        9.61       12.27      3.81 o 
   9   2   6      139.31      134.16      9.88 o 
  10   2   6      314.11      319.70     13.48 o 
  11   2   6      610.39      590.08     27.15 o 
  12   2   6       44.43       46.21      8.78 o 
  13   2   6       72.63       70.61     13.88 o 
  14   2   6       17.04       10.96     10.23 o 
  15   2   6       96.19       80.11     15.58 o 
   1   3   6       62.65       38.31      2.31 o 
   2   3   6      793.13      742.74      9.10 o 
   3   3   6      220.50      199.03      3.81 o 
   4   3   6      566.98      663.27      8.93 o 
   5   3   6     1215.40     1236.76     15.74 o 
   6   3   6      204.01      231.25      6.25 o 
   7   3   6      483.80      501.58     10.22 o 
   8   3   6       74.17       90.53      6.30 o 
   9   3   6       68.05       82.60      7.01 o 
  10   3   6      130.64      124.93     10.97 o 
  11   3   6      100.06       90.02      9.42 o 
  12   3   6        3.39       -1.47      5.91 o 
  13   3   6       26.45       18.99     11.20 o 
  14   3   6        4.03       -9.98      9.01 o 
  15   3   6       37.68       45.78     14.37 o 
   0   4   6     2907.72     3437.55     35.49 o 
   1   4   6     1685.46     1515.37     14.24 o 
   2   4   6     1802.22     2056.82     16.88 o 
   3   4   6      117.21       96.42      2.86 o 
   4   4   6      497.14      505.91      7.07 o 
   5   4   6       39.01       35.20      2.86 o 
   6   4   6      136.82      224.28      6.28 o 
   7   4   6      364.10      363.08      8.50 o 
   8   4   6      120.31      112.14      7.14 o 
   9   4   6       18.86       23.04      4.87 o 
  10   4   6       84.07      131.41     10.36 o 
  11   4   6       22.73        8.71      6.15 o 
  12   4   6       49.58       36.86      8.73 o 
  13   4   6       78.01       57.71     14.37 o 
  14   4   6       26.02        1.70     10.96 o 
   1   5   6      886.24      925.38     10.38 o 
   2   5   6       66.90       48.33      3.38 o 
   3   5   6      681.45      680.41      7.51 o 
   4   5   6     1204.07     1155.21     12.42 o 
   5   5   6       39.77       61.29      3.35 o 
   6   5   6      544.16      529.07      9.61 o 
   7   5   6        6.72       -1.60      2.74 o 
   8   5   6      329.21      317.50     10.88 o 
   9   5   6       29.75       37.34      5.99 o 
  10   5   6        4.41        0.97      4.55 o 
  11   5   6        0.00       -5.32      7.51 o 
  12   5   6       31.19        3.41     15.83 o 
  13   5   6      157.78      192.37     34.58 o 
   0   6   6      271.64      284.06     10.12 o 
   1   6   6      216.19      174.10      5.30 o 
   2   6   6        8.89       14.10      2.56 o 
   3   6   6      110.42      100.63      3.86 o 
   4   6   6        1.86        1.45      2.32 o 
   5   6   6       16.04        7.18      2.92 o 
   6   6   6        2.82        4.02      3.84 o 
   7   6   6      468.47      472.48     14.89 o 
   8   6   6       93.86       91.06      8.25 o 
   9   6   6     1047.38     1030.09     45.21 o 
  10   6   6       17.83       21.29      7.32 o 
  11   6   6      160.09      150.86     15.59 o 
  12   6   6       19.56       16.24     11.79 o 
  13   6   6      348.62      345.80     41.64 o 
   1   7   6      126.34      134.90      7.17 o 
   2   7   6      173.15      155.03      5.99 o 
   3   7   6      343.80      325.59      7.30 o 
   4   7   6      612.80      624.51     10.01 o 
   5   7   6     1264.99     1236.54     18.55 o 
   6   7   6       27.64       44.85      6.56 o 
   7   7   6      766.56      757.38     19.68 o 
   8   7   6      126.78      132.19     10.12 o 
   9   7   6       97.25       89.43     10.54 o 
  10   7   6        7.95       -1.36      6.01 o 
  11   7   6        0.32        0.19     10.00 o 
  12   7   6       44.69       44.85     14.35 o 
  13   7   6       10.23       24.06     13.92 o 
   0   8   6     1731.36     1795.79     29.98 o 
   1   8   6      100.68      111.41      6.08 o 
   2   8   6      545.62      498.65     12.52 o 
   3   8   6      316.85      321.57      9.23 o 
   4   8   6      218.41      221.46      7.33 o 
   5   8   6       84.11       95.64      5.54 o 
   6   8   6       36.73       20.80      8.12 o 
   7   8   6      116.66      112.58     10.60 o 
   8   8   6       77.53       95.83     10.61 o 
   9   8   6       33.68       24.09     10.16 o 
  10   8   6      245.71      299.86     19.69 o 
  11   8   6       36.98       55.23     32.02 o 
  12   8   6      209.57      273.18     27.09 o 
   1   9   6        0.41       -4.65      3.10 o 
   2   9   6        4.59        5.08      3.41 o 
   3   9   6      151.31      143.21      7.14 o 
   4   9   6       64.61       72.27      5.76 o 
   5   9   6        1.67       -1.00      3.58 o 
   6   9   6        0.02       -3.42      5.39 o 
   7   9   6       52.92       54.13      8.92 o 
   8   9   6       87.39       95.98     11.17 o 
   9   9   6       17.83       22.45     11.20 o 
  10   9   6        1.44        9.71     10.70 o 
  11   9   6       27.76       36.66     21.55 o 
   0  10   6      177.88      171.75     10.79 o 
   1  10   6      110.10      100.73      6.26 o 
   2  10   6      340.96      287.98      9.89 o 
   3  10   6      337.29      338.47     10.65 o 
   4  10   6      169.27      130.13      7.97 o 
   5  10   6      160.12      184.35     14.99 o 
   6  10   6       47.54       63.25      6.91 o 
   7  10   6       63.69       69.83     13.36 o 
   8  10   6      221.85      259.46     22.67 o 
   9  10   6        2.67        4.60      7.20 o 
  10  10   6        5.98       16.21     12.16 o 
  11  10   6       81.49       60.87     16.36 o 
   1  11   6       11.28        9.51      4.04 o 
   2  11   6        0.29        3.55      3.82 o 
   3  11   6       24.65       10.64      4.62 o 
   4  11   6       22.79       16.48      6.13 o 
   5  11   6      238.89      236.88     10.73 o 
   6  11   6        8.72        4.23      5.35 o 
   7  11   6       16.29       20.51      5.86 o 
   8  11   6       19.99       16.84      8.13 o 
   9  11   6       13.41        9.58      8.33 o 
   0  12   6      570.76      562.37     18.62 o 
   1  12   6        0.44        0.41      3.60 o 
   2  12   6      168.95      206.70      8.86 o 
   3  12   6       19.28       26.44      5.09 o 
   4  12   6      213.43      213.72     10.81 o 
   5  12   6       10.27        6.09      5.48 o 
   6  12   6        6.31       -0.33      5.21 o 
   7  12   6       12.23        8.27      8.28 o 
   8  12   6        2.98        3.51      7.21 o 
   1  13   6       44.85       48.82      5.69 o 
   2  13   6       13.05        8.28      4.15 o 
   3  13   6       23.59       16.74      5.06 o 
   4  13   6       49.25       56.21      7.09 o 
   5  13   6       81.23       82.83     14.93 o 
   6  13   6       89.59      104.65     12.58 o 
   0  14   6        2.16       -1.57      5.61 o 
   1  14   6       99.08      119.33      8.02 o 
   2  14   6        0.26        7.87      4.47 o 
   3  14   6       77.46       85.20      7.88 o 
   1   1   7      171.18      200.03      6.86 o 
   2   1   7      988.98      830.74     13.78 o 
   3   1   7     1809.06     1978.58     24.94 o 
   4   1   7     1596.82     1760.98     22.93 o 
   5   1   7      424.81      453.85      8.19 o 
   6   1   7     2597.24     2382.16     29.81 o 
   7   1   7       71.71       85.24      7.14 o 
   8   1   7     1102.50     1079.40     19.27 o 
   9   1   7      171.09      169.86      8.89 o 
  10   1   7      190.01      203.72      8.75 o 
  11   1   7      271.87      259.84     18.77 o 
  12   1   7       21.52       15.88      7.31 o 
  13   1   7       34.93       42.24     14.24 o 
  14   1   7        9.66       11.41      6.13 o 
  15   1   7       44.19       33.44      7.77 o 
   0   2   7      149.60      149.30      9.24 o 
   1   2   7    13011.00    13735.88    108.35 o 
   2   2   7      426.38      276.63      6.41 o 
   3   2   7      374.00      525.46      8.61 o 
   4   2   7       21.32       21.75      2.50 o 
   5   2   7     1490.54     1664.95     18.44 o 
   6   2   7       20.35       15.44      2.70 o 
   7   2   7      481.25      577.60     15.70 o 
   8   2   7        5.86        1.61      3.51 o 
   9   2   7        3.35        9.72      4.97 o 
  10   2   7      113.42      136.96     10.21 o 
  11   2   7       51.42       26.46      9.16 o 
  12   2   7       11.80       24.11      9.74 o 
  13   2   7      140.54      145.37     17.29 o 
  14   2   7        3.24        6.09      9.74 o 
   1   3   7       19.61       26.71      2.30 o 
   2   3   7      976.53      800.01      9.70 o 
   3   3   7      447.67      487.25      8.28 o 
   4   3   7      756.29      870.75      9.99 o 
   5   3   7      161.58      147.43      4.27 o 
   6   3   7     2490.15     2456.03     25.53 o 
   7   3   7        0.30        0.72      3.03 o 
   8   3   7      630.03      621.93     16.94 o 
   9   3   7      649.70      664.95     16.56 o 
  10   3   7       35.10       39.28      7.12 o 
  11   3   7       64.52       67.04      8.95 o 
  12   3   7       47.26       37.50     11.93 o 
  13   3   7        7.27       -4.14      9.25 o 
  14   3   7      279.22      237.91     23.38 o 
   0   4   7      112.63      143.47      5.25 o 
   1   4   7      404.19      445.39      6.57 o 
   2   4   7     2761.30     2471.91     19.16 o 
   3   4   7       35.97       21.32      2.14 o 
   4   4   7       17.07        4.82      1.62 o 
   5   4   7      747.90      755.86      9.90 o 
   6   4   7       38.59       38.92      3.46 o 
   7   4   7      376.48      385.45     11.66 o 
   8   4   7      452.11      482.89     13.02 o 
   9   4   7       35.89       28.03      5.45 o 
  10   4   7      549.57      583.68     18.19 o 
  11   4   7      186.48      197.29     12.29 o 
  12   4   7      544.15      643.89     33.61 o 
  13   4   7       14.73       20.21     11.69 o 
  14   4   7      220.75      281.26     26.06 o 
   1   5   7     1134.67     1283.08     12.26 o 
   2   5   7      236.95      211.73      4.27 o 
   3   5   7       71.92       79.37      3.40 o 
   4   5   7       38.31       37.35      2.54 o 
   5   5   7       55.11       45.85      3.42 o 
   6   5   7     1258.07     1305.25     17.62 o 
   7   5   7      727.86      718.41     14.59 o 
   8   5   7        0.06       -1.78      3.59 o 
   9   5   7       56.26       53.59      6.53 o 
  10   5   7      894.96      916.90     28.66 o 
  11   5   7       57.19       71.95      9.35 o 
  12   5   7       18.84        6.23      8.81 o 
  13   5   7        0.03      -11.20      9.74 o 
   0   6   7      132.98      121.08      6.85 o 
   1   6   7      923.45      901.31     11.99 o 
   2   6   7      708.48      668.68     10.73 o 
   3   6   7        5.64       -1.39      2.02 o 
   4   6   7       57.03       70.20      3.96 o 
   5   6   7      271.43      244.64     10.75 o 
   6   6   7      225.01      282.29     10.55 o 
   7   6   7       64.08       83.34      6.99 o 
   8   6   7       42.44       72.68      7.75 o 
   9   6   7      381.42      392.04     16.98 o 
  10   6   7       43.21       40.08      8.65 o 
  11   6   7        1.46        6.67     12.20 o 
  12   6   7       60.21       84.10     16.92 o 
  13   6   7      359.11      273.48     38.72 o 
   1   7   7        0.11       -0.69      2.52 o 
   2   7   7       91.98       93.02      5.20 o 
   3   7   7      288.03      295.29      7.64 o 
   4   7   7      459.46      400.15      9.41 o 
   5   7   7      310.41      275.89      8.17 o 
   6   7   7        3.31        8.03      4.78 o 
   7   7   7       21.52       20.26      5.81 o 
   8   7   7       69.66       81.08      9.83 o 
   9   7   7      203.39      178.55     13.59 o 
  10   7   7      141.47      138.38     13.02 o 
  11   7   7       12.12       28.45     10.01 o 
  12   7   7        4.41       -2.04     11.22 o 
  13   7   7       17.39       21.35     19.60 o 
   0   8   7      158.23      164.23      9.53 o 
   1   8   7      760.67      718.45     13.81 o 
   2   8   7      562.89      598.42     11.75 o 
   3   8   7      519.85      528.74     14.88 o 
   4   8   7      123.88      125.28      6.62 o 
   5   8   7       70.03       63.13      5.48 o 
   6   8   7       27.30       29.54      7.03 o 
   7   8   7       80.78       70.37     18.63 o 
   8   8   7      743.34      722.21     23.37 o 
   9   8   7      366.84      362.77     21.74 o 
  10   8   7       25.37       29.18     10.18 o 
  11   8   7        4.89      -15.26     10.59 o 
  12   8   7      280.33      264.98     41.40 o 
   1   9   7       13.69       13.16      4.10 o 
   2   9   7      331.41      339.86      9.68 o 
   3   9   7      356.24      344.23     12.10 o 
   4   9   7     1021.43      961.71     17.10 o 
   5   9   7      861.43      846.00     16.94 o 
   6   9   7      348.09      371.20     14.23 o 
   7   9   7      416.85      399.07     25.83 o 
   8   9   7      242.48      236.38     15.65 o 
   9   9   7       81.09       75.25     16.07 o 
  10   9   7        1.72       -4.01      8.51 o 
  11   9   7        0.70       -1.08     11.79 o 
   0  10   7      711.88      726.14     20.02 o 
   1  10   7      145.69      147.64      7.89 o 
   2  10   7      581.50      602.04     15.41 o 
   3  10   7      236.96      254.54      9.20 o 
   4  10   7       12.43        7.07      4.53 o 
   5  10   7        1.21        5.91      4.41 o 
   6  10   7        2.25        4.00      4.77 o 
   7  10   7       11.01       21.32      6.54 o 
   8  10   7      227.24      221.91     15.99 o 
   9  10   7      177.89      189.34     18.62 o 
  10  10   7       65.41       94.24     20.82 o 
   1  11   7        3.05        8.61      4.10 o 
   2  11   7       87.95       81.52      6.32 o 
   3  11   7      311.78      311.56     12.00 o 
   4  11   7      295.21      273.73     10.91 o 
   5  11   7        7.54        4.19      4.68 o 
   6  11   7      101.00      104.81      8.60 o 
   7  11   7      119.03      110.89      8.82 o 
   8  11   7       58.63       64.74     10.84 o 
   9  11   7        7.11       -3.15      9.07 o 
   0  12   7      159.17      148.37     11.42 o 
   1  12   7      111.81      114.51      7.29 o 
   2  12   7       42.81       47.34      5.77 o 
   3  12   7       31.20       23.40      5.46 o 
   4  12   7       26.76       31.02      6.99 o 
   5  12   7        3.09        3.08      5.35 o 
   6  12   7        5.03       -0.65      5.07 o 
   7  12   7       27.84       27.95      6.68 o 
   1  13   7       26.70       27.47      4.99 o 
   2  13   7        6.37        2.87      4.06 o 
   3  13   7        3.18        4.77      4.57 o 
   4  13   7       11.04       13.86      5.57 o 
   5  13   7        0.37        6.49      5.79 o 
   0  14   7       24.10       44.72      8.48 o 
   0   0   8    35098.70    37623.29    719.04 o 
   1   0   8     3583.73     3969.37     64.77 o 
   2   0   8     4414.32     4338.50    170.82 o 
   3   0   8      579.06      694.09     20.54 o 
   4   0   8    11661.44    12586.91    156.45 o 
   5   0   8        1.35        9.31      3.68 o 
   6   0   8      836.31      758.76     22.75 o 
   7   0   8      134.53      157.90     10.92 o 
   8   0   8      923.89     1038.11     33.61 o 
   9   0   8        0.24        4.63      6.33 o 
  10   0   8     1679.78     1641.99     47.51 o 
  11   0   8      620.81      562.08     25.33 o 
  12   0   8       44.22       34.58     10.23 o 
  13   0   8       19.33       14.61      8.28 o 
  14   0   8      134.62      114.20     15.10 o 
   1   1   8     1403.25     1350.25     21.58 o 
   2   1   8     4795.76     4572.93     48.17 o 
   3   1   8      471.41      500.39     11.29 o 
   4   1   8     3818.50     3854.88     49.74 o 
   5   1   8       75.50       74.22      4.38 o 
   6   1   8     4600.36     4667.99     57.88 o 
   7   1   8     1023.46     1165.90     21.24 o 
   8   1   8     1731.00     1687.26     29.85 o 
   9   1   8      173.48      189.08     11.57 o 
  10   1   8       36.87       24.45      5.83 o 
  11   1   8        2.43        5.35      8.78 o 
  12   1   8       23.72       21.42      5.77 o 
  13   1   8       12.17       17.53      6.37 o 
  14   1   8      118.12      112.25     10.46 o 
   0   2   8      897.06      827.15     18.27 o 
   1   2   8      524.05      476.53     11.84 o 
   2   2   8      647.78      649.42     11.37 o 
   3   2   8      215.63      301.38      7.20 o 
   4   2   8        0.22       -0.64      3.03 o 
   5   2   8      264.78      236.54      6.72 o 
   6   2   8      573.87      572.79     11.25 o 
   7   2   8      176.00      172.60      7.32 o 
   8   2   8      380.45      355.28      9.79 o 
   9   2   8      110.35      115.65      6.74 o 
  10   2   8      432.30      461.36     16.94 o 
  11   2   8        0.16        3.81      5.06 o 
  12   2   8       79.56       77.09      7.31 o 
  13   2   8        1.78        2.29      5.26 o 
  14   2   8       46.01       31.23      7.31 o 
   1   3   8      497.31      487.71      8.00 o 
   2   3   8       14.11       10.71      2.28 o 
   3   3   8     1105.86     1207.38     14.44 o 
   4   3   8      800.02      762.21     11.51 o 
   5   3   8      744.72      844.80     11.96 o 
   6   3   8        0.67        2.82      2.23 o 
   7   3   8        0.81       -0.15      2.59 o 
   8   3   8        1.47       -3.43      3.76 o 
   9   3   8      324.58      270.01     13.93 o 
  10   3   8       44.23       26.19      9.67 o 
  11   3   8       41.11       50.68      8.27 o 
  12   3   8        6.13        9.98      9.74 o 
  13   3   8      101.67       80.11     16.07 o 
  14   3   8       10.26       14.12     11.93 o 
   0   4   8       64.05       71.85      4.47 o 
   1   4   8      909.67      854.24     10.09 o 
   2   4   8       33.70       23.33      2.26 o 
   3   4   8      325.76      325.25      6.44 o 
   4   4   8      281.93      274.08      6.02 o 
   5   4   8       26.30       32.60      2.66 o 
   6   4   8       96.98      104.88      5.69 o 
   7   4   8        2.64       -1.51      3.49 o 
   8   4   8       91.44      102.65      8.93 o 
   9   4   8      101.72      128.08     14.34 o 
  10   4   8      293.30      353.36     15.41 o 
  11   4   8      191.83      186.03     22.50 o 
  12   4   8       51.87       66.96     14.85 o 
  13   4   8      364.95      315.85     26.54 o 
  14   4   8       40.81       40.18     14.61 o 
   1   5   8       78.40       77.68      3.61 o 
   2   5   8     1211.96     1156.96     13.57 o 
   3   5   8      236.90      234.72      6.01 o 
   4   5   8     1013.04      984.86     12.20 o 
   5   5   8       52.40       48.83      3.67 o 
   6   5   8     2605.10     2622.15     27.80 o 
   7   5   8       13.15       14.23      4.30 o 
   8   5   8     1425.00     1447.93     33.81 o 
   9   5   8      613.54      572.23     18.79 o 
  10   5   8      194.65      168.04     17.29 o 
  11   5   8       53.62       74.49      9.46 o 
  12   5   8       68.62       44.56     13.15 o 
  13   5   8      157.44      148.54     21.43 o 
   0   6   8      882.50      926.54     19.91 o 
   1   6   8      597.14      603.86     10.44 o 
   2   6   8     1316.12     1260.53     14.35 o 
   3   6   8      724.73      707.21     11.87 o 
   4   6   8      411.08      412.66     10.02 o 
   5   6   8      839.40      764.36     12.69 o 
   6   6   8        7.27        7.30      3.06 o 
   7   6   8       66.07       72.26      6.95 o 
   8   6   8       92.77       65.59      7.85 o 
   9   6   8       20.28       14.04      5.57 o 
  10   6   8      303.21      325.23     19.93 o 
  11   6   8       87.67       75.33     12.37 o 
  12   6   8      231.50      277.36     38.72 o 
  13   6   8        0.56      -13.39     18.02 o 
   1   7   8      237.12      221.33      9.82 o 
   2   7   8      459.81      474.96     10.03 o 
   3   7   8        9.22       12.51      3.36 o 
   4   7   8     1337.79     1298.43     19.21 o 
   5   7   8       30.41       45.28      4.63 o 
   6   7   8     1394.78     1478.96     22.84 o 
   7   7   8       32.33       19.14      5.99 o 
   8   7   8      642.90      669.06     22.73 o 
   9   7   8      101.14       98.03     11.38 o 
  10   7   8      144.35      172.60     15.25 o 
  11   7   8       17.77       17.03     12.39 o 
  12   7   8        6.66       10.00     12.57 o 
   0   8   8     3092.66     3166.58     41.54 o 
   1   8   8      315.68      312.42      8.62 o 
   2   8   8     1472.90     1557.93     21.83 o 
   3   8   8        8.39        5.47      3.65 o 
   4   8   8      881.57      916.16     16.34 o 
   5   8   8       84.49       76.52      6.11 o 
   6   8   8       59.01       64.72      6.84 o 
   7   8   8        0.13        5.92      6.08 o 
   8   8   8       17.00       21.58      9.38 o 
   9   8   8      173.81      181.21     17.29 o 
  10   8   8       56.21       52.81     11.78 o 
  11   8   8       40.02       41.80     18.14 o 
   1   9   8       36.92       30.28      4.71 o 
   2   9   8        0.01       -4.08      3.74 o 
   3   9   8       27.09       18.34      4.43 o 
   4   9   8       27.88       34.48      7.89 o 
   5   9   8        0.05        2.54      4.09 o 
   6   9   8        5.55        4.49      4.60 o 
   7   9   8        0.65       10.07      4.51 o 
   8   9   8        8.38       13.05      7.16 o 
   9   9   8       10.41       -4.13     12.11 o 
  10   9   8        3.53        9.78     11.89 o 
  11   9   8        1.00       -3.10     11.60 o 
   0  10   8      111.30       91.17      9.36 o 
   1  10   8      107.64       88.11      5.93 o 
   2  10   8      130.96      109.05      6.85 o 
   3  10   8       83.11      115.38      7.63 o 
   4  10   8        7.83        0.25      4.25 o 
   5  10   8      214.58      182.78      9.57 o 
   6  10   8       64.10       51.55      6.84 o 
   7  10   8       18.26        8.95      5.18 o 
   8  10   8        4.23        3.22      8.54 o 
   9  10   8        1.93       12.21      9.02 o 
   1  11   8        0.10        2.13      3.56 o 
   2  11   8       25.96       17.82      4.91 o 
   3  11   8       12.71       22.06      4.98 o 
   4  11   8       13.44       11.33      4.92 o 
   5  11   8      148.89      159.50     12.22 o 
   6  11   8      129.03      138.43     11.75 o 
   7  11   8        0.96        4.71      5.18 o 
   8  11   8        4.45        9.24      5.13 o 
   0  12   8      131.94      147.83     11.56 o 
   1  12   8       23.01       17.93      4.43 o 
   2  12   8       19.36       17.44      4.43 o 
   3  12   8       13.04       12.53      4.89 o 
   4  12   8       14.09       13.42      5.20 o 
   5  12   8       34.66       27.04      6.85 o 
   6  12   8       64.49       44.14      7.62 o 
   1  13   8        1.19        3.13      4.13 o 
   2  13   8       19.49       19.55      5.16 o 
   3  13   8        9.58       11.11      4.77 o 
   4  13   8       52.00       59.64      7.66 o 
   1   1   9      532.47      570.24     12.16 o 
   2   1   9     1297.45     1292.45     17.92 o 
   3   1   9       74.15       70.02      4.68 o 
   4   1   9      483.48      450.34     10.91 o 
   5   1   9      160.85      154.93      6.48 o 
   6   1   9     1127.68     1177.68     22.02 o 
   7   1   9      455.29      434.08     23.21 o 
   8   1   9      906.66      916.56     23.53 o 
   9   1   9       44.90       29.90      6.82 o 
  10   1   9       80.63       82.15      8.42 o 
  11   1   9       15.55        8.15      4.53 o 
  12   1   9       46.10       29.46      6.46 o 
  13   1   9        0.18        5.51      5.65 o 
  14   1   9       50.33       47.72      9.25 o 
   0   2   9      715.59      862.20     19.67 o 
   1   2   9        0.34       -2.92      1.95 o 
   2   2   9     1294.44     1334.80     18.57 o 
   3   2   9      800.49      814.75     12.98 o 
   4   2   9      446.88      520.97     10.25 o 
   5   2   9      620.26      572.60     13.52 o 
   6   2   9       20.84       22.59      5.04 o 
   7   2   9        0.83       -1.67      3.63 o 
   8   2   9      192.42      156.42      8.50 o 
   9   2   9       14.45       25.04      4.75 o 
  10   2   9      416.39      431.79     15.92 o 
  11   2   9       65.09       58.59      7.04 o 
  12   2   9      540.35      563.36     20.17 o 
  13   2   9        5.86       11.12      6.08 o 
  14   2   9       11.60       -5.72      5.89 o 
   1   3   9       14.59        6.16      2.33 o 
   2   3   9     1638.58     1649.06     20.05 o 
   3   3   9      299.93      285.93      7.22 o 
   4   3   9     1106.28     1023.61     14.39 o 
   5   3   9      798.74      798.11     14.40 o 
   6   3   9     2863.14     2803.51     33.04 o 
   7   3   9      701.64      657.23     14.27 o 
   8   3   9     1777.84     1755.24     33.81 o 
   9   3   9       28.04       28.31      4.90 o 
  10   3   9      240.15      195.37     10.47 o 
  11   3   9       28.62       17.19     12.13 o 
  12   3   9       75.92       80.42     12.27 o 
  13   3   9        4.05       17.54      6.34 o 
   0   4   9     1560.11     1538.99     21.86 o 
   1   4   9        0.29        2.59      1.85 o 
   2   4   9      308.24      343.66      6.69 o 
   3   4   9       22.96       26.44      2.88 o 
   4   4   9     1162.84     1137.83     18.60 o 
   5   4   9       69.76       72.49      5.21 o 
   6   4   9      120.37      156.47      6.49 o 
   7   4   9        7.37        5.10      3.14 o 
   8   4   9        5.36        1.73      3.23 o 
   9   4   9        5.60        6.42      3.94 o 
  10   4   9      537.23      576.74     32.85 o 
  11   4   9       44.49       33.05     12.54 o 
  12   4   9      153.55      190.21     43.10 o 
  13   4   9        0.91      -12.42      8.77 o 
   1   5   9      624.64      637.17      9.73 o 
   2   5   9      398.51      333.05      7.00 o 
   3   5   9       14.06       18.58      2.88 o 
   4   5   9      141.94      113.89      5.30 o 
   5   5   9       14.60       10.61      3.50 o 
   6   5   9      313.70      274.36      8.53 o 
   7   5   9        5.68       -4.99      4.75 o 
   8   5   9      152.79      140.94      6.85 o 
   9   5   9      136.53      139.13     11.51 o 
  10   5   9      645.75      627.91     20.87 o 
  11   5   9       12.94       29.64     10.16 o 
  12   5   9        1.46       -8.04      8.28 o 
  13   5   9        5.03       22.40     12.66 o 
   0   6   9      313.57      297.16     15.40 o 
   1   6   9     1381.54     1402.18     17.46 o 
   2   6   9     1689.78     1604.17     20.40 o 
   3   6   9      659.72      713.68     12.75 o 
   4   6   9      456.21      457.45      9.68 o 
   5   6   9       48.17       57.55      4.71 o 
   6   6   9      187.79      219.17      8.21 o 
   7   6   9      666.69      737.82     14.99 o 
   8   6   9       15.71       10.28      5.60 o 
   9   6   9       64.54       80.48     13.50 o 
  10   6   9       21.93       42.10      7.39 o 
  11   6   9       26.11       18.37      8.36 o 
  12   6   9        2.86        1.38     10.31 o 
   1   7   9      552.39      498.35     12.11 o 
   2   7   9     1049.19      935.58     15.32 o 
   3   7   9       67.06       66.89      5.62 o 
   4   7   9      208.29      252.42      9.00 o 
   5   7   9     1127.00     1108.96     19.93 o 
   6   7   9     1850.88     1621.53     27.21 o 
   7   7   9       24.34       43.41      5.56 o 
   8   7   9       49.47       56.46      9.34 o 
   9   7   9      324.67      386.33     19.56 o 
  10   7   9      256.75      233.75     16.83 o 
  11   7   9       66.05       72.61     13.11 o 
  12   7   9        0.13        0.00     18.51 o 
   0   8   9     3442.29     3276.19     43.39 o 
   1   8   9      334.32      357.44      9.44 o 
   2   8   9     3355.51     3233.05     38.81 o 
   3   8   9       37.05       32.93      4.88 o 
   4   8   9     1493.95     1433.24     21.87 o 
   5   8   9       63.33       76.75      6.48 o 
   6   8   9       18.58       24.63      5.41 o 
   7   8   9       82.11       73.23      6.79 o 
   8   8   9       28.84       37.27      9.98 o 
   9   8   9       63.77       52.13     18.77 o 
  10   8   9      137.56      112.11     15.28 o 
  11   8   9        0.16       -0.30      9.37 o 
   1   9   9      512.19      479.15     11.00 o 
   2   9   9      646.88      605.26     13.36 o 
   3   9   9        8.53       -0.52      3.70 o 
   4   9   9      806.83      829.75     18.03 o 
   5   9   9      184.74      171.11     10.15 o 
   6   9   9     1572.33     1550.72     28.34 o 
   7   9   9       40.00       48.60      6.66 o 
   8   9   9      225.19      224.14     12.90 o 
   9   9   9      163.02      201.93     25.75 o 
  10   9   9      110.82      127.36     16.89 o 
   0  10   9      558.31      625.03     17.42 o 
   1  10   9      166.21      190.38     10.10 o 
   2  10   9      495.61      517.67     12.67 o 
   3  10   9       25.14       26.11      5.80 o 
   4  10   9       10.60       11.54      4.79 o 
   5  10   9        8.71        3.93      5.50 o 
   6  10   9       81.54       77.74      7.95 o 
   7  10   9        7.90       19.12      5.66 o 
   8  10   9      373.22      397.68     15.51 o 
   9  10   9       44.24       50.84     12.97 o 
   1  11   9        0.37       -0.88      3.55 o 
   2  11   9      166.53      161.53     10.25 o 
   3  11   9        3.86       10.27      4.50 o 
   4  11   9      270.14      263.01     11.81 o 
   5  11   9        0.53        6.92      5.40 o 
   6  11   9      245.93      257.01     13.07 o 
   7  11   9       23.17       31.38      6.96 o 
   0  12   9      204.83      191.98     11.80 o 
   1  12   9        5.28        4.02      4.01 o 
   2  12   9       27.28       34.94      5.61 o 
   3  12   9       30.82       33.08      5.95 o 
   4  12   9        5.03        3.69      6.14 o 
   5  12   9       13.27       14.59      6.12 o 
   1  13   9        0.01        1.38      3.85 o 
   2  13   9        0.22       -2.79      4.42 o 
   0   0  10      370.68      254.50     18.27 o 
   1   0  10        2.54       12.88      7.91 o 
   2   0  10     5574.76     6301.91     74.42 o 
   3   0  10       21.12       18.41      4.23 o 
   4   0  10      637.19      812.04     20.25 o 
   5   0  10      111.96      128.73     11.35 o 
   6   0  10        2.47       17.18     14.49 o 
   7   0  10      343.69      329.49     20.21 o 
   8   0  10      728.42      625.43     28.50 o 
   9   0  10      302.11      302.21     19.97 o 
  10   0  10      463.57      500.19     26.30 o 
  11   0  10        0.18       -1.22      7.55 o 
  12   0  10      566.66      516.76     27.76 o 
  13   0  10        1.17       16.80     10.23 o 
   1   1  10      234.96      284.01     14.45 o 
   2   1  10     2452.65     2456.31     28.37 o 
   3   1  10     2034.75     2090.79     26.14 o 
   4   1  10     1997.02     1859.09     24.45 o 
   5   1  10     1225.76     1327.23     21.67 o 
   6   1  10     1606.42     1638.24     28.42 o 
   7   1  10     1477.31     1340.49     27.71 o 
   8   1  10      976.17      940.97     25.18 o 
   9   1  10        4.01       -5.60      4.82 o 
  10   1  10        0.21       -4.99      4.91 o 
  11   1  10       44.91       40.63      7.57 o 
  12   1  10       11.90        5.54     10.89 o 
  13   1  10      201.22      221.82     19.00 o 
   0   2  10      351.68      324.88     14.06 o 
   1   2  10        1.65        1.20      3.08 o 
   2   2  10     3792.25     3919.82     41.45 o 
   3   2  10       16.86       22.70      3.45 o 
   4   2  10        1.48        0.54      2.75 o 
   5   2  10      652.81      597.47     14.77 o 
   6   2  10       31.11       37.02      7.20 o 
   7   2  10      100.35       96.65      7.66 o 
   8   2  10      222.38      234.73     11.70 o 
   9   2  10      623.57      609.60     18.24 o 
  10   2  10       74.02       76.60      7.29 o 
  11   2  10       72.43       58.72      7.86 o 
  12   2  10       37.02       37.25      6.93 o 
  13   2  10      127.82      147.24     11.93 o 
   1   3  10       34.11       22.94      3.49 o 
   2   3  10        2.95        9.87      2.93 o 
   3   3  10        0.22       -3.55      2.37 o 
   4   3  10      280.69      239.78      9.12 o 
   5   3  10     1431.40     1406.11     22.57 o 
   6   3  10      207.14      229.94      9.99 o 
   7   3  10      192.15      181.76      8.72 o 
   8   3  10        3.33       -0.69      4.32 o 
   9   3  10      655.30      637.04     16.58 o 
  10   3  10        6.16        6.07      4.61 o 
  11   3  10        0.81      -11.12      7.50 o 
  12   3  10       10.07       13.53      9.90 o 
  13   3  10      377.44      313.86     32.02 o 
   0   4  10      201.21      223.48     10.97 o 
   1   4  10       32.61       45.69      3.94 o 
   2   4  10      542.52      488.09     10.70 o 
   3   4  10        0.61        0.48      2.37 o 
   4   4  10       53.76       39.19      4.38 o 
   5   4  10      419.80      394.69     10.85 o 
   6   4  10      520.54      586.62     13.32 o 
   7   4  10      152.10      140.23      9.49 o 
   8   4  10      123.31      115.17      8.13 o 
   9   4  10       45.39       53.28      8.93 o 
  10   4  10       96.79      102.34      8.03 o 
  11   4  10        0.84       -2.50      5.03 o 
  12   4  10       16.89        9.42      7.08 o 
   1   5  10      101.80      107.06      5.42 o 
   2   5  10      577.11      554.28     10.61 o 
   3   5  10     1011.44      948.55     15.15 o 
   4   5  10      106.36      137.10      6.51 o 
   5   5  10      836.89      899.30     16.12 o 
   6   5  10     1257.62     1232.77     22.06 o 
   7   5  10      803.43      758.88     17.00 o 
   8   5  10      211.85      223.34     12.73 o 
   9   5  10      306.30      348.75     11.69 o 
  10   5  10      240.61      255.06     10.90 o 
  11   5  10       51.62       58.86     16.92 o 
  12   5  10        0.45        8.77      9.32 o 
   0   6  10      414.97      439.26     14.61 o 
   1   6  10     2998.99     2838.08     30.57 o 
   2   6  10       37.09       47.01      5.06 o 
   3   6  10      941.79      901.83     15.41 o 
   4   6  10      372.01      338.34      9.30 o 
   5   6  10      497.14      512.61     12.40 o 
   6   6  10      780.08      826.98     19.27 o 
   7   6  10       47.50       48.75      5.98 o 
   8   6  10       28.06       37.62      5.35 o 
   9   6  10        9.90       18.49      5.87 o 
  10   6  10      818.42      868.46     25.79 o 
  11   6  10       82.35      118.94     15.87 o 
  12   6  10       58.31       44.32     15.83 o 
   1   7  10       27.23       10.53      3.83 o 
   2   7  10      122.36      112.01      7.87 o 
   3   7  10      597.33      615.01     13.71 o 
   4   7  10      215.97      204.20     11.29 o 
   5   7  10        9.48       12.26      4.55 o 
   6   7  10      882.72      897.20     19.15 o 
   7   7  10      167.01      175.43     15.09 o 
   8   7  10       69.53       53.55      6.60 o 
   9   7  10        3.78       15.42      5.02 o 
  10   7  10       25.63       27.99     11.07 o 
  11   7  10       35.50       38.10     14.56 o 
   0   8  10       10.41       11.11      5.09 o 
   1   8  10        7.79        4.03      3.76 o 
   2   8  10      213.99      207.46     10.93 o 
   3   8  10       21.82       22.76      4.70 o 
   4   8  10        0.08        2.30      4.15 o 
   5   8  10      377.16      354.36     13.58 o 
   6   8  10       23.03       25.84      5.95 o 
   7   8  10       87.31       87.78      9.83 o 
   8   8  10      201.79      239.11     12.22 o 
   9   8  10      225.73      245.11     13.35 o 
  10   8  10      118.20      132.13     17.06 o 
   1   9  10      161.78      145.00      7.82 o 
   2   9  10        4.19        3.29      5.50 o 
   3   9  10       23.90       14.98      4.57 o 
   4   9  10        0.04        3.43      4.74 o 
   5   9  10       62.57       69.85      7.84 o 
   6   9  10        0.27        4.80      5.16 o 
   7   9  10        1.17        4.79      4.96 o 
   8   9  10       27.28       32.73      6.73 o 
   9   9  10        1.55        0.92      7.87 o 
   0  10  10       21.45       29.30     10.09 o 
   1  10  10      240.81      217.68      8.73 o 
   2  10  10       46.88       43.78      6.54 o 
   3  10  10       44.15       31.91      5.56 o 
   4  10  10        4.34        1.00      4.71 o 
   5  10  10      108.87       88.61      8.89 o 
   6  10  10       61.84       50.21      9.94 o 
   7  10  10       72.64       60.35      7.86 o 
   8  10  10        3.33        7.52      5.84 o 
   1  11  10       27.48       27.37      4.88 o 
   2  11  10        8.70       13.03      4.99 o 
   3  11  10      110.30      115.82      8.52 o 
   4  11  10       56.71       55.50      6.94 o 
   5  11  10      136.46      115.31     10.04 o 
   6  11  10      116.61      113.28     10.00 o 
   0  12  10      281.23      312.56     16.27 o 
   1  12  10       89.13      106.50      7.81 o 
   2  12  10      387.63      396.46     17.08 o 
   3  12  10       24.91       28.88      7.39 o 
   4  12  10      162.38      179.50     17.05 o 
   1   1  11        5.73       10.18      3.24 o 
   2   1  11      319.19      334.12     15.50 o 
   3   1  11        0.30        0.53      2.94 o 
   4   1  11       34.06       33.11      4.81 o 
   5   1  11     1351.50     1282.23     44.13 o 
   6   1  11       90.25       64.27      9.75 o 
   7   1  11       37.01       26.07      7.13 o 
   8   1  11       42.46       55.11      9.13 o 
   9   1  11      229.92      221.27     13.57 o 
  10   1  11      137.08      118.60     10.19 o 
  11   1  11       96.34       81.24      9.15 o 
  12   1  11        8.79        0.18      5.61 o 
  13   1  11        1.38        1.45      6.21 o 
   0   2  11      448.55      482.32     15.78 o 
   1   2  11     1563.60     1518.12     20.01 o 
   2   2  11        5.31       -1.42      2.89 o 
   3   2  11      863.28      892.68     15.06 o 
   4   2  11       10.13       12.82      3.93 o 
   5   2  11     1613.44     1541.19     24.83 o 
   6   2  11       69.42       47.03      6.49 o 
   7   2  11       26.98       23.39      6.35 o 
   8   2  11       28.75       15.00      9.21 o 
   9   2  11      129.40      144.89     10.60 o 
  10   2  11      283.13      294.62     24.90 o 
  11   2  11        6.64        5.91      5.79 o 
  12   2  11        5.92        0.73      5.77 o 
   1   3  11      255.07      217.87      8.04 o 
   2   3  11      390.45      364.66      9.94 o 
   3   3  11      250.20      271.27      8.93 o 
   4   3  11      197.07      214.25     13.66 o 
   5   3  11     4498.03     4409.63     52.09 o 
   6   3  11      563.92      470.39     14.59 o 
   7   3  11      325.06      288.89     11.14 o 
   8   3  11      183.95      219.46     14.50 o 
   9   3  11     1466.33     1545.44     29.20 o 
  10   3  11      166.44      186.51     12.57 o 
  11   3  11       40.38       44.66     11.40 o 
  12   3  11        1.12        4.37      5.76 o 
   0   4  11       26.27       10.67      6.31 o 
   1   4  11      633.93      581.40     14.02 o 
   2   4  11     3311.18     3345.27     41.49 o 
   3   4  11        4.68        4.52      3.36 o 
   4   4  11       16.54       22.86      4.28 o 
   5   4  11      195.26      217.52      9.68 o 
   6   4  11      942.85      984.87     21.97 o 
   7   4  11       92.10       97.65      8.25 o 
   8   4  11       33.90       53.04      7.22 o 
   9   4  11       82.01       83.28      8.37 o 
  10   4  11       77.68       87.92     16.70 o 
  11   4  11      228.01      220.28     14.89 o 
  12   4  11       18.58       20.20      7.08 o 
   1   5  11      372.22      419.52     12.60 o 
   2   5  11        3.73        0.02      3.47 o 
   3   5  11     1978.92     2127.03     27.03 o 
   4   5  11       48.87       64.74      6.69 o 
   5   5  11       71.76       76.15      6.55 o 
   6   5  11      786.00      767.09     18.11 o 
   7   5  11     1003.20     1036.56     21.38 o 
   8   5  11       94.17       86.83      8.58 o 
   9   5  11       31.11       34.44      9.52 o 
  10   5  11      128.48      153.53     12.83 o 
  11   5  11      312.91      287.42     13.83 o 
   0   6  11      344.59      284.81     12.91 o 
   1   6  11       28.80       12.74      4.31 o 
   2   6  11     1526.92     1497.80     22.46 o 
   3   6  11      255.81      283.69      9.98 o 
   4   6  11        3.26        1.18      3.71 o 
   5   6  11       68.97       79.92      6.90 o 
   6   6  11      569.29      531.97     14.03 o 
   7   6  11      271.93      295.20     12.04 o 
   8   6  11       99.88      104.12     10.00 o 
   9   6  11        0.16        1.29      4.63 o 
  10   6  11       45.36       53.58      7.60 o 
  11   6  11      531.46      580.14     18.56 o 
   1   7  11        3.25       -3.20      3.50 o 
   2   7  11       22.35       21.26      4.54 o 
   3   7  11      773.15      753.94     16.13 o 
   4   7  11      125.72      134.35      8.37 o 
   5   7  11      502.65      472.35     15.00 o 
   6   7  11        0.19       -1.31      4.50 o 
   7   7  11      442.46      444.73     14.80 o 
   8   7  11        2.24       -1.01      4.82 o 
   9   7  11       90.48       73.16      9.45 o 
  10   7  11       71.59       84.12      9.38 o 
   0   8  11       12.29       -2.98      4.97 o 
   1   8  11       72.03       70.06      7.26 o 
   2   8  11      332.56      315.06     17.48 o 
   3   8  11       53.88       53.24      6.02 o 
   4   8  11       25.96       22.59      5.30 o 
   5   8  11      128.71      140.47     10.01 o 
   6   8  11      554.65      597.02     17.43 o 
   7   8  11      184.05      184.38     11.90 o 
   8   8  11      218.17      229.73     16.48 o 
   9   8  11      276.15      308.37     15.87 o 
   1   9  11       60.80       58.02      6.25 o 
   2   9  11       12.88       10.99      4.45 o 
   3   9  11      578.37      567.32     18.67 o 
   4   9  11       67.22       68.12      7.27 o 
   5   9  11      308.57      301.84     18.79 o 
   6   9  11       76.40       62.30      8.55 o 
   7   9  11      151.42      158.25     13.68 o 
   8   9  11        5.52       17.62      6.45 o 
   0  10  11      873.11      913.90     24.87 o 
   1  10  11     1262.03     1264.67     22.46 o 
   2  10  11       74.56       97.57      7.81 o 
   3  10  11      542.33      546.44     16.08 o 
   4  10  11      388.17      407.67     14.40 o 
   5  10  11       54.43       37.42      7.04 o 
   6  10  11       40.41       51.59      8.94 o 
   7  10  11        1.52       -1.77      7.68 o 
   1  11  11       38.49       20.40      5.32 o 
   2  11  11       49.40       50.80      6.19 o 
   3  11  11        7.10       21.35      5.76 o 
   4  11  11       31.03       26.37      6.18 o 
   5  11  11       80.85       97.14      9.97 o 
   0  12  11       55.91       43.71      8.78 o 
   1  12  11        0.13        9.18      4.86 o 
   2  12  11        4.70       11.54      4.94 o 
   0   0  12       73.84       38.23     12.18 o 
   1   0  12     1008.54      885.06     22.59 o 
   2   0  12        4.54        5.41      4.66 o 
   3   0  12        8.78       17.17      5.80 o 
   4   0  12     1644.38     1616.20     33.82 o 
   5   0  12      220.38      176.79     18.51 o 
   6   0  12       92.29      103.25     15.58 o 
   7   0  12     1628.03     1546.93     52.62 o 
   8   0  12      289.63      344.34     23.87 o 
   9   0  12      551.02      524.80     29.22 o 
  10   0  12       66.29       88.15     15.34 o 
  11   0  12      539.91      496.54     29.22 o 
  12   0  12       51.67       40.42     12.42 o 
   1   1  12       66.46       85.47      8.66 o 
   2   1  12       92.16       88.62      5.94 o 
   3   1  12     3019.44     2974.83     36.75 o 
   4   1  12      375.68      451.07     14.41 o 
   5   1  12     4502.33     4453.16     79.67 o 
   6   1  12       13.48       25.94      9.98 o 
   7   1  12     1852.10     1791.64     40.72 o 
   8   1  12       54.80       73.19     10.71 o 
   9   1  12      937.68      888.57     24.04 o 
  10   1  12        5.60       -6.15      6.53 o 
  11   1  12        2.96        3.99      6.04 o 
  12   1  12       35.47       40.68      8.25 o 
   0   2  12       23.83       17.70      5.78 o 
   1   2  12     5803.87     5689.87     58.15 o 
   2   2  12        4.59        4.08      3.63 o 
   3   2  12     1888.23     1946.14     26.71 o 
   4   2  12      113.96      101.09      8.92 o 
   5   2  12     1380.49     1360.45     26.80 o 
   6   2  12        5.29        2.73      5.61 o 
   7   2  12        0.16       -4.89      6.49 o 
   8   2  12      350.82      374.46     15.76 o 
   9   2  12       39.94       22.25      6.37 o 
  10   2  12        0.30       -3.26      6.97 o 
  11   2  12       47.43       37.98      8.04 o 
  12   2  12       83.23       80.73     12.37 o 
   1   3  12      933.64      905.03     18.44 o 
   2   3  12      121.35      134.15      8.25 o 
   3   3  12       51.63       52.62      7.31 o 
   4   3  12        5.72       16.90      7.66 o 
   5   3  12      387.30      401.41     13.95 o 
   6   3  12        1.28       -2.80      5.07 o 
   7   3  12      185.22      163.66     11.66 o 
   8   3  12        1.24       -0.12      4.59 o 
   9   3  12      223.34      203.44     11.51 o 
  10   3  12      180.64      205.76     22.38 o 
  11   3  12       24.40        4.82     10.51 o 
   0   4  12        1.81       -4.33      5.79 o 
   1   4  12      209.33      208.53     13.25 o 
   2   4  12     2409.79     2414.07     44.77 o 
   3   4  12        5.81        3.03      3.75 o 
   4   4  12      254.71      244.70     12.86 o 
   5   4  12        5.38        6.85      4.57 o 
   6   4  12      561.16      519.27     16.38 o 
   7   4  12        2.16        1.50      5.04 o 
   8   4  12       19.60       22.00      6.05 o 
   9   4  12       86.00       88.93      8.73 o 
  10   4  12      257.89      235.54     13.45 o 
  11   4  12       63.62       63.39      9.17 o 
   1   5  12       12.57        8.03      4.67 o 
   2   5  12       10.11        6.72      4.92 o 
   3   5  12      387.32      371.73     12.34 o 
   4   5  12        0.00        0.15      5.02 o 
   5   5  12      547.87      549.86     15.43 o 
   6   5  12       40.72       49.33      7.32 o 
   7   5  12      214.52      197.83     12.79 o 
   8   5  12       14.36        3.01      5.30 o 
   9   5  12       99.55      105.45     10.33 o 
  10   5  12        0.57       -2.12      6.00 o 
  11   5  12       21.64       16.52      7.11 o 
   0   6  12       30.08       18.41      7.54 o 
   1   6  12     1254.44     1205.34     23.29 o 
   2   6  12      481.91      470.20     14.30 o 
   3   6  12      319.61      341.09     12.84 o 
   4   6  12        0.76        1.90      4.91 o 
   5   6  12       99.81       93.15     10.60 o 
   6   6  12      334.10      325.02     13.95 o 
   7   6  12       17.69       26.38     14.27 o 
   8   6  12       99.41      101.01     10.01 o 
   9   6  12      159.22      194.88     12.67 o 
  10   6  12      139.74      144.49     18.96 o 
   1   7  12       69.01       66.75      6.36 o 
   2   7  12       51.61       59.62      6.19 o 
   3   7  12      481.67      490.66     13.17 o 
   4   7  12        0.15        0.54      4.49 o 
   5   7  12      435.54      455.86     18.51 o 
   6   7  12       16.98       16.29      6.03 o 
   7   7  12      143.80      146.02     10.96 o 
   8   7  12        7.58        1.83      5.65 o 
   9   7  12      180.44      174.91     11.56 o 
   0   8  12        3.41       12.23      6.39 o 
   1   8  12      894.78      937.63     21.09 o 
   2   8  12       18.20       19.33      4.83 o 
   3   8  12      346.21      370.66     12.18 o 
   4   8  12       86.11       93.47      8.11 o 
   5   8  12       10.37        5.75      5.73 o 
   6   8  12       33.18       45.52      7.47 o 
   7   8  12        0.15        5.06      5.94 o 
   8   8  12        0.24       -2.03      5.93 o 
   1   9  12        1.91       -3.65      4.34 o 
   2   9  12       14.47       12.19      5.18 o 
   3   9  12      129.08      145.69      9.90 o 
   4   9  12       15.26       11.12      5.67 o 
   5   9  12       51.00       77.75      8.70 o 
   6   9  12       23.53       20.08      8.85 o 
   7   9  12      133.24      147.55     16.31 o 
   0  10  12       33.43       41.05     11.62 o 
   1  10  12       22.05       21.65      5.29 o 
   2  10  12       23.09        9.56      4.90 o 
   3  10  12       52.21       26.39      6.20 o 
   4  10  12        0.38        5.97      6.03 o 
   5  10  12       16.24       22.53      6.88 o 
   6  10  12       12.08       14.98      6.55 o 
   1  11  12        0.08        7.29      5.09 o 
   2  11  12        2.14        9.45      4.91 o 
   3  11  12       50.16       41.15      9.20 o 
   1   1  13        0.75       -0.73      3.65 o 
   2   1  13        8.69        8.38      3.91 o 
   3   1  13      122.99      113.82      7.47 o 
   4   1  13       10.95        0.43      4.85 o 
   5   1  13      171.49      149.32     11.45 o 
   6   1  13      522.54      493.28     18.55 o 
   7   1  13      199.53      179.79     16.28 o 
   8   1  13       31.20       15.27      6.17 o 
   9   1  13        1.17        8.20      5.86 o 
  10   1  13        3.83       -5.19      5.90 o 
  11   1  13       17.81       30.54      8.12 o 
   0   2  13      609.50      646.81     31.87 o 
   1   2  13       23.34        8.86      4.70 o 
   2   2  13      144.72      114.32     11.36 o 
   3   2  13       30.25       18.86      5.80 o 
   4   2  13       17.34       27.17      6.04 o 
   5   2  13       15.31       14.82      6.16 o 
   6   2  13      102.05      143.64     11.66 o 
   7   2  13      133.31      138.04     11.61 o 
   8   2  13       91.84       71.41      9.36 o 
   9   2  13      180.57      190.62     12.98 o 
  10   2  13      138.89      153.19     16.29 o 
  11   2  13      106.96      106.55     10.62 o 
   1   3  13       43.30       59.47      6.68 o 
   2   3  13       85.25       67.03      7.96 o 
   3   3  13      520.00      520.07     17.79 o 
   4   3  13        0.15       -1.55      4.64 o 
   5   3  13      983.99     1010.07     42.65 o 
   6   3  13      563.26      557.54     19.51 o 
   7   3  13      703.90      705.11     27.14 o 
   8   3  13       15.93        6.00      5.42 o 
   9   3  13      119.25      108.73     10.90 o 
  10   3  13       28.83       13.36     15.73 o 
  11   3  13        1.38      -16.64     11.09 o 
   0   4  13      673.25      607.22     61.50 o 
   1   4  13       92.15       85.49      8.78 o 
   2   4  13     4447.13     4270.75     52.24 o 
   3   4  13       23.86       36.20      6.76 o 
   4   4  13      174.33      153.14     10.37 o 
   5   4  13       19.25       37.29      6.84 o 
   6   4  13     1256.19     1243.48     27.12 o 
   7   4  13       70.25       59.61      7.82 o 
   8   4  13       26.44       19.38      5.93 o 
   9   4  13      347.95      389.20     27.96 o 
  10   4  13      118.34       96.45     10.67 o 
   1   5  13     1315.66     1494.81     29.86 o 
   2   5  13       95.12       97.21      9.27 o 
   3   5  13      515.94      573.82     17.82 o 
   4   5  13       62.65       62.18      7.82 o 
   5   5  13     1189.01     1304.46     27.50 o 
   6   5  13        4.34        2.60      5.78 o 
   7   5  13      215.85      197.53     29.66 o 
   8   5  13      116.24      140.41     10.99 o 
   9   5  13      574.86      593.56     20.93 o 
  10   5  13       27.45       20.17      7.58 o 
   0   6  13      159.51      142.29     27.15 o 
   1   6  13      158.50      165.27     11.12 o 
   2   6  13        0.55        2.11      5.49 o 
   3   6  13      172.74      172.31     10.31 o 
   4   6  13       21.46       17.24      6.31 o 
   5   6  13       10.54        5.17      6.51 o 
   6   6  13        3.44        2.47      9.12 o 
   7   6  13      152.27      138.71     17.20 o 
   8   6  13        0.97       -0.03      6.16 o 
   9   6  13       13.61       28.88      7.96 o 
   1   7  13       20.14       11.22      5.73 o 
   2   7  13       12.75       12.81      5.26 o 
   3   7  13      468.76      484.49     20.76 o 
   4   7  13       92.42       98.58     10.03 o 
   5   7  13       56.38       61.08      8.89 o 
   6   7  13      104.81      116.71     12.41 o 
   7   7  13      101.06      101.23     11.93 o 
   8   7  13       29.39       17.57      7.26 o 
   0   8  13       16.70       27.06      8.02 o 
   1   8  13      653.92      704.63     17.90 o 
   2   8  13        0.28        1.73      5.52 o 
   3   8  13      162.54      179.49     10.52 o 
   4   8  13      104.29       94.00      9.59 o 
   5   8  13       21.89       13.88      6.09 o 
   6   8  13       14.24       14.67      6.96 o 
   7   8  13       17.02       24.86      8.27 o 
   1   9  13       12.01       21.94      5.74 o 
   2   9  13       15.79       15.28      5.55 o 
   3   9  13      632.52      633.56     28.04 o 
   4   9  13        3.13        6.14      5.98 o 
   5   9  13      336.08      370.69     16.29 o 
   6   9  13       45.00       28.97      7.84 o 
   0  10  13        1.92       11.47      7.76 o 
   1  10  13      514.69      609.16     20.39 o 
   2  10  13       27.75       29.51      6.20 o 
   3  10  13      118.47      161.18     14.39 o 
   4  10  13        6.12       24.43      6.83 o 
   0   0  14      471.91      461.59     22.73 o 
   1   0  14      735.00      809.40     25.04 o 
   2   0  14     1368.96     1173.14     35.95 o 
   3   0  14      694.19      721.77     27.22 o 
   4   0  14      784.74      698.98     36.05 o 
   5   0  14        2.68       15.83     11.44 o 
   6   0  14       12.12       13.64     10.71 o 
   7   0  14        3.35        2.19      8.52 o 
   8   0  14       97.03       66.96     14.61 o 
   9   0  14       66.50       48.94     13.64 o 
  10   0  14      131.91      137.82     20.21 o 
   1   1  14     1112.32     1145.51     20.67 o 
   2   1  14       10.95        9.27      4.85 o 
   3   1  14       19.54       21.75      6.37 o 
   4   1  14      115.45      108.10     11.01 o 
   5   1  14     1655.65     1621.74     35.81 o 
   6   1  14      104.76       92.62     10.38 o 
   7   1  14       26.42       24.11      7.19 o 
   8   1  14       22.42       18.49      6.93 o 
   9   1  14       53.33       59.71     11.98 o 
  10   1  14      191.02      172.09     13.43 o 
   0   2  14       45.76       20.74      8.43 o 
   1   2  14        0.79        1.89      4.50 o 
   2   2  14        3.21        3.65      4.93 o 
   3   2  14      115.83      105.50      9.26 o 
   4   2  14      252.48      225.05     12.37 o 
   5   2  14      274.29      246.61     16.89 o 
   6   2  14       77.67       91.19     11.97 o 
   7   2  14      593.70      561.29     20.31 o 
   8   2  14      277.12      254.81     15.01 o 
   9   2  14      275.04      255.27     15.35 o 
  10   2  14       56.09       55.63      9.35 o 
   1   3  14        6.68        3.71      5.39 o 
   2   3  14      151.50      177.88     10.05 o 
   3   3  14       92.20       87.68      8.95 o 
   4   3  14      240.22      257.74     13.22 o 
   5   3  14        0.25       -6.30      5.20 o 
   6   3  14        0.18       -9.41      6.27 o 
   7   3  14        3.00        4.59      6.11 o 
   8   3  14      198.08      206.35     19.31 o 
   9   3  14       16.49        3.34     14.19 o 
  10   3  14       82.46       63.25     21.85 o 
   0   4  14        3.95       -9.50      6.33 o 
   1   4  14       11.93       -1.48      5.04 o 
   2   4  14       43.73       58.41      8.01 o 
   3   4  14       32.88       40.75      7.13 o 
   4   4  14      352.57      310.17     14.37 o 
   5   4  14        4.86        7.20      6.43 o 
   6   4  14      305.72      329.35     16.63 o 
   7   4  14        1.52       10.43      5.97 o 
   8   4  14        7.70        1.75      6.07 o 
   9   4  14        0.01       11.69      6.69 o 
   1   5  14        7.31       21.41      6.45 o 
   2   5  14       97.43       72.72     10.58 o 
   3   5  14      533.77      564.41     21.61 o 
   4   5  14        4.12        3.18      6.39 o 
   5   5  14      120.32       82.19     10.50 o 
   6   5  14      322.38      343.11     16.95 o 
   7   5  14      643.16      661.17     23.24 o 
   8   5  14        1.11        9.26      6.43 o 
   9   5  14        8.92        2.94      7.13 o 
   0   6  14       78.45      112.10     15.25 o 
   1   6  14      173.89      181.39     15.11 o 
   2   6  14      107.62       88.98      9.52 o 
   3   6  14      125.18      139.58     12.79 o 
   4   6  14        4.28       -8.65      5.77 o 
   5   6  14        4.26        3.79      6.59 o 
   6   6  14       22.70       20.14      9.03 o 
   7   6  14       16.00       12.98      7.47 o 
   8   6  14       12.18       -1.96      8.67 o 
   1   7  14        0.41       -2.32      5.23 o 
   2   7  14      253.90      271.05     19.76 o 
   3   7  14      461.89      503.50     29.18 o 
   4   7  14      108.81      129.71     13.01 o 
   5   7  14      190.32      179.53     14.75 o 
   6   7  14       79.20       60.09     20.45 o 
   7   7  14      296.34      297.44     20.24 o 
   0   8  14      193.12      163.94     17.46 o 
   1   8  14      414.35      434.80     17.61 o 
   2   8  14       45.96       35.32      7.55 o 
   3   8  14       83.80       96.40     21.29 o 
   4   8  14        6.09        2.55      6.23 o 
   5   8  14       33.53       19.20     11.84 o 
   6   8  14       11.86       -4.74      7.37 o 
   1   9  14        0.02       -6.96      5.88 o 
   2   9  14        0.80       11.67      5.88 o 
   3   9  14        6.61        7.27      5.95 o 
   4   9  14       64.36       46.14      8.35 o 
   1   1  15      121.69      133.80      9.77 o 
   2   1  15        0.24        1.88      4.89 o 
   3   1  15      116.54      127.95      9.60 o 
   4   1  15       94.25      116.17     11.60 o 
   5   1  15      332.04      303.25     26.76 o 
   6   1  15      196.21      222.92     14.92 o 
   7   1  15      342.88      336.79     16.99 o 
   8   1  15       21.02       25.53     11.70 o 
   9   1  15      173.56      144.39     13.29 o 
   0   2  15        3.24       -8.50      7.67 o 
   1   2  15        1.49       -8.05      5.73 o 
   2   2  15      534.36      557.08     18.03 o 
   3   2  15       25.02       39.42      7.69 o 
   4   2  15       84.68      104.29     10.96 o 
   5   2  15        7.03        3.98      6.58 o 
   6   2  15       21.57       13.43      6.81 o 
   7   2  15        0.20        3.59      6.50 o 
   8   2  15      190.93      168.61     13.62 o 
   9   2  15        3.72        3.31      6.58 o 
   1   3  15        0.67        2.04      5.61 o 
   2   3  15       21.47       12.29      7.46 o 
   3   3  15      494.49      537.16     18.06 o 
   4   3  15      158.05      168.27     11.84 o 
   5   3  15       63.87       60.69      9.43 o 
   6   3  15      170.02      182.33     18.72 o 
   7   3  15      663.66      697.91     26.16 o 
   8   3  15       59.02       49.78     25.98 o 
   9   3  15        8.84       -2.10     10.42 o 
   0   4  15       74.51       83.65     13.79 o 
   1   4  15      472.38      496.94     17.89 o 
   2   4  15      178.92      203.01     14.09 o 
   3   4  15      327.51      319.91     17.57 o 
   4   4  15        9.69        6.32      5.51 o 
   5   4  15      230.25      230.63     15.26 o 
   6   4  15       44.74       26.83      7.80 o 
   7   4  15        0.12        0.19      6.05 o 
   8   4  15      134.52      156.77     13.61 o 
   1   5  15      178.85      178.08     18.93 o 
   2   5  15      145.95      164.76     14.80 o 
   3   5  15      134.52      133.02     13.62 o 
   4   5  15        3.01       -8.66      5.78 o 
   5   5  15       49.35       24.93     10.29 o 
   6   5  15       40.16       56.34     10.75 o 
   7   5  15       69.30       58.28      9.77 o 
   0   6  15       19.16       22.73     10.05 o 
   1   6  15       50.88       64.95      9.00 o 
   2   6  15      159.37      155.56     12.27 o 
   3   6  15        0.29      -12.05      9.21 o 
   4   6  15      103.50       83.84     11.49 o 
   5   6  15      109.81      136.91     16.53 o 
   6   6  15      104.90      109.56     15.41 o 
   7   6  15        0.44       -1.95      8.40 o 
   1   7  15      165.23      165.12     12.66 o 
   2   7  15       24.30        9.30      6.64 o 
   3   7  15        5.15       -3.24     11.78 o 
   4   7  15        3.50       10.66      7.75 o 
   5   7  15      152.03      145.28     21.67 o 
   0   8  15      818.18      933.50     47.01 o 
   1   8  15      147.53      167.15     25.09 o 
   2   8  15      299.08      290.00     16.07 o 
   3   8  15      190.86      239.75     17.76 o 
   4   8  15      113.62      126.22     14.07 o 
   0   0  16      143.12      133.93     25.33 o 
   1   0  16      170.70      195.11     15.36 o 
   2   0  16     2086.68     2197.35     67.03 o 
   3   0  16      201.07      195.00     18.83 o 
   4   0  16       13.49       12.02      8.73 o 
   5   0  16        1.24        5.76      8.54 o 
   6   0  16       33.31       29.50     10.90 o 
   7   0  16        4.11        0.80      8.89 o 
   8   0  16      766.97      772.56     47.74 o 
   1   1  16       23.39       27.55      7.55 o 
   2   1  16      195.22      207.55     17.61 o 
   3   1  16      331.43      285.59     16.27 o 
   4   1  16      617.97      613.54     24.47 o 
   5   1  16       79.56      111.64     21.66 o 
   6   1  16      847.76      924.76     28.12 o 
   7   1  16      470.70      504.75     21.10 o 
   8   1  16       97.38       78.76     11.18 o 
   0   2  16      654.57      589.28     27.59 o 
   1   2  16      105.26       64.41     10.70 o 
   2   2  16      621.97      639.38     36.25 o 
   3   2  16      132.12      133.66     11.42 o 
   4   2  16       88.68       83.75     10.85 o 
   5   2  16        5.79       10.24      7.25 o 
   6   2  16        0.02       14.98      7.08 o 
   7   2  16        4.06        4.38      7.92 o 
   1   3  16        3.67        2.27      5.79 o 
   2   3  16      107.57      113.02     12.79 o 
   3   3  16       35.08       10.36     10.59 o 
   4   3  16       31.43       31.29      8.41 o 
   5   3  16       24.29       36.85      9.09 o 
   6   3  16       10.71        2.29      6.50 o 
   7   3  16       13.85       10.98      7.51 o 
   0   4  16      103.68      101.88     15.33 o 
   1   4  16        2.02       -3.48      5.90 o 
   2   4  16        2.24        6.82      6.88 o 
   3   4  16       15.65        5.21      7.38 o 
   4   4  16      214.15      201.94     19.18 o 
   5   4  16        0.02        0.95      6.44 o 
   6   4  16        5.77       -8.90      8.64 o 
   7   4  16       66.93       68.62     10.74 o 
   1   5  16      200.89      217.47     17.47 o 
   2   5  16       34.13       24.37      8.87 o 
   3   5  16        4.48        3.68      7.12 o 
   4   5  16      233.50      314.70     22.79 o 
   5   5  16      203.19      163.14     17.93 o 
   6   5  16      225.56      185.25     18.81 o 
   0   6  16      808.99      895.98     35.75 o 
   1   6  16       46.66       38.38      9.41 o 
   2   6  16      300.64      304.75     19.27 o 
   3   6  16        0.48       -2.61      6.84 o 
   4   6  16      104.53       67.80     26.71 o 
   5   6  16       13.21      -11.94      7.96 o 
   1   7  16       16.55        8.19      9.24 o 
   2   7  16      308.49      349.49     17.34 o 
   3   7  16       15.54       15.01     18.90 o 
   1   1  17        0.59       -3.77      5.66 o 
   2   1  17        0.01        0.57      6.52 o 
   3   1  17       67.00       49.00      9.62 o 
   4   1  17      166.54      185.00     18.64 o 
   5   1  17       12.93        4.63      7.65 o 
   6   1  17      164.37      153.43     14.46 o 
   0   2  17      749.68      792.97     51.63 o 
   1   2  17       93.30       67.58     16.39 o 
   2   2  17      348.41      366.94     19.40 o 
   3   2  17       16.46       16.29     11.57 o 
   4   2  17      451.46      444.68     20.25 o 
   5   2  17       36.51       43.82     11.31 o 
   6   2  17       26.88       38.48     25.37 o 
   1   3  17       67.00       63.09     12.28 o 
   2   3  17       51.25       67.61     11.29 o 
   3   3  17        6.35        2.25      7.54 o 
   4   3  17      681.42      745.78     32.40 o 
   5   3  17       11.78       21.21      8.30 o 
   0   4  17      851.07      951.89     63.69 o 
   1   4  17       33.60       15.93      8.55 o 
   2   4  17      153.25      103.06     13.17 o 
   3   4  17       18.60       20.67      8.64 o 
   4   4  17      165.15      160.74     18.87 o 
   1   5  17       75.41       60.60      9.23 o 
   2   5  17       73.75       70.88     11.99 o 
   3   5  17        4.11        8.04      7.75 o 
   0   6  17        0.86       10.18     10.12 o 
   1   6  17       93.65      136.63     20.11 o 
   0   0  18     1783.08     2123.70     89.16 o 
   1   0  18      363.24      346.73     40.55 o 
   2   0  18      265.67      328.30     37.99 o 
   3   0  18      337.81      453.54     39.57 o 
   4   0  18      654.69      655.83     33.73 o 
   1   1  18       17.45        9.78      8.20 o 
   2   1  18       72.39       81.18     11.63 o 
   3   1  18       41.79       63.50     11.60 o 
   0   2  18      450.52      516.35     33.03 o 
   1   2  18      126.10      118.27     12.61 o 
   2   2  18      236.84      268.71     18.85 o 
   3   2  18        9.56        8.75      9.64 o 
   1   3  18        0.60       -5.61     10.28 o 
   2   3  18       53.95       74.69     11.71 o 
                                                 
